# Supplementary material for: Genomics of sex allocation in the parasitoid wasp Nasonia vitripennis
Source: BMC Genomics. 2020 Jul 20;21:499. doi: 10.1186/s12864-020-06904-4 (PMC7372847; doi:10.1186/s12864-020-06904-4)
Supplement: Supplementary file 1 — Additional file 1: Supplementary Table 1. Sequencing statistics NVGRP. For each NVGRP iso-female line, the total number of clean reads (million reads), the total number of clean bases (Gb), percentage of nucleotides with a read quality higher than 20 (Q20 percentage), GC content (GC %), total number of reads mapped to Nvit 2.1 assembly (million reads), total number of nucleotides covered (Mb) and the percentage of Nvit 2.1 assembly covered (percentage) is given. Data in SupplementaryTable1. [file 12864_2020_6904_MOESM1_ESM.xlsx]

## Sheet: Data
Supplementary Table 1 Sequencing statistics
Iso-female line	Clean reads (M)	Clean bases (Gb)	Q20 (%)	GC (%)	Mapped reads (M)	Coverage (Mb)	Coverage (%)
NVGRP-4	17.19	1.55	94.21	42.94	15.9	229.26	96.08
NVGRP-6	18.37	1.65	94.05	42.85	17.05	230.63	96.66
NVGRP-8	18.37	1.65	94.15	42.84	16.75	230.39	96.55
NVGRP-10	18.51	1.67	94.39	42.47	17.02	232.21	97.31
NVGRP-11	17.15	1.54	94.1	43.06	15.56	229.78	96.3
NVGRP-12	17.16	1.54	94.13	42.78	15.81	230.49	96.59
NVGRP-14	16.87	1.52	94.18	42.54	15.74	230.87	96.76
NVGRP-18	17.14	1.54	94.08	42.7	15.9	230	96.39
NVGRP-29	17.17	1.55	94.25	42.75	15.99	229.91	96.35
NVGRP-31	18.39	1.65	94.05	43.15	17.03	230.5	96.6
NVGRP-33	18.53	1.67	94.22	42.77	17.24	230.49	96.59
NVGRP-37	18.47	1.66	94.11	42.72	17.17	230.63	96.65
NVGRP-38	18.53	1.67	93.68	42.54	17.24	231.3	96.93
NVGRP-41	17.09	1.54	93.83	42.82	15.92	229.15	96.03
NVGRP-42	17.03	1.53	93.29	42.7	15.87	229.32	96.1
NVGRP-44	16.99	1.53	93.12	42.76	15.8	229.13	96.03
NVGRP-50	18.11	1.63	93.38	42.9	16.84	229.52	96.19
NVGRP-51	17	1.53	93.12	42.9	15.77	229	95.97
NVGRP-59	18.17	1.63	93.28	42.85	16.89	229.08	96
NVGRP-62	18.34	1.65	93.43	42.86	16.89	229.88	96.34
NVGRP-69	18.31	1.65	93.48	42.56	17	230.8	96.72
NVGRP-71	17.01	1.53	93.15	42.77	15.73	230.24	96.49
NVGRP-73	18	1.62	93.39	42.84	16.62	230.22	96.48
NVGRP-76	17.06	1.54	93.46	42.17	15.77	231.45	97
NVGRP-78	18.32	1.65	93.51	42.88	17.01	230.1	96.43
NVGRP-81	17.06	1.54	93.43	42.49	15.78	230.27	96.5
NVGRP-82	17.1	1.54	93.56	42.79	15.91	228.94	95.94
NVGRP-85	17.02	1.53	93.23	42.5	15.79	229.79	96.3
NVGRP-88	17.44	1.57	97.25	42.82	16.21	231.57	97.05
NVGRP-89	17.37	1.56	96.91	42.82	16.22	230.9	96.77
NVGRP-90	17.42	1.57	97.1	43.13	16.22	230.79	96.72
NVGRP-92	17.38	1.56	96.96	42.53	16.2	231.12	96.86
NVGRP-97	17.35	1.56	96.83	43.24	16.05	229.62	96.23
NVGRP-102	17.38	1.56	96.92	43.3	16.2	229.44	96.15
Average	17.6118	1.58471	94.3009	42.7865	16.3262	230.2	96.4724

## Sheet: Description
Header	Description
Iso-female line	NVGRP Iso-female line number
Clean reads (M)	Total number of clean reads (million reads)
Clean bases (Gb)	Total number of clean bases (Gb)
Q20 (%)	Percentage of nucleotides with a read quality higher than 20 (percentage)
GC (%)	GC content (percentage)
Mapped reads (M)	Total number of reads mapped to Nvit 2.1 assembly (million reads)
Coverage (Mb)	Total number of nucleotides covered (Mb)
Coverage (%)	Percentage of Nvit 2.1 assembly covered (percentage)
