# Supplementary material for: Genomics of sex allocation in the parasitoid wasp Nasonia vitripennis
Source: BMC Genomics. 2020 Jul 20;21:499. doi: 10.1186/s12864-020-06904-4 (PMC7372847; doi:10.1186/s12864-020-06904-4)
Supplement: Supplementary file 2 — Additional file 2: Supplementary Table 2. NVGRP and HVRx Sliding windows analysis (400 kb windows) for pi, theta and Tajima’s D. Data in SupplementaryTable2_PopoolationResults. [file 12864_2020_6904_MOESM2_ESM.xlsx]

## Sheet: Data_NVGRP
Supplementary Table 2 NVGRP Sliding windows analysis (400kb windows)
Chromosome	Position	Number of SNPs	Fraction covered	pi		Chromosome	Position	Number of SNPs	Fraction covered	theta		Chromosome	Position	Number of SNPs	Fraction covered	D
NC_015867.2	200000	1806	0.982	0.00184		NC_015867.2	200000	1806	0.982	0.00184609		NC_015867.2	200000	1806	0.982	-0.0127446
NC_015867.2	400000	1912	0.969	0.00198813		NC_015867.2	400000	1912	0.969	0.00198171		NC_015867.2	400000	1912	0.969	0.0125157
NC_015867.2	600000	2134	0.972	0.00226295		NC_015867.2	600000	2134	0.972	0.00220481		NC_015867.2	600000	2134	0.972	0.101926
NC_015867.2	800000	2115	0.981	0.00219645		NC_015867.2	800000	2115	0.981	0.00216377		NC_015867.2	800000	2115	0.981	0.058385
NC_015867.2	1000000	1876	0.97	0.00189575		NC_015867.2	1000000	1876	0.97	0.00194133		NC_015867.2	1000000	1876	0.97	-0.0907377
NC_015867.2	1200000	1344	0.974	0.00122628		NC_015867.2	1200000	1344	0.974	0.00138583		NC_015867.2	1200000	1344	0.974	-0.444991
NC_015867.2	1400000	871	0.974	0.000661579		NC_015867.2	1400000	871	0.974	0.000897916		NC_015867.2	1400000	871	0.974	-1.01735
NC_015867.2	1600000	783	0.969	0.000586636		NC_015867.2	1600000	783	0.969	0.000811325		NC_015867.2	1600000	783	0.969	-1.07043
NC_015867.2	1800000	907	0.973	0.000670801		NC_015867.2	1800000	907	0.973	0.000935955		NC_015867.2	1800000	907	0.973	-1.095
NC_015867.2	2000000	1126	0.971	0.000859388		NC_015867.2	2000000	1126	0.971	0.00116445		NC_015867.2	2000000	1126	0.971	-1.01259
NC_015867.2	2200000	1271	0.973	0.00102444		NC_015867.2	2200000	1271	0.973	0.00131132		NC_015867.2	2200000	1271	0.973	-0.845611
NC_015867.2	2400000	1434	0.986	0.00136461		NC_015867.2	2400000	1434	0.986	0.00145953		NC_015867.2	2400000	1434	0.986	-0.251377
NC_015867.2	2600000	1653	0.955	0.00184204		NC_015867.2	2600000	1653	0.955	0.0017372		NC_015867.2	2600000	1653	0.955	0.233257
NC_015867.2	2800000	1545	0.948	0.00160426		NC_015867.2	2800000	1545	0.948	0.00163658		NC_015867.2	2800000	1545	0.948	-0.0763377
NC_015867.2	3000000	1505	0.982	0.00142299		NC_015867.2	3000000	1505	0.982	0.00153826		NC_015867.2	3000000	1505	0.982	-0.289648
NC_015867.2	3200000	1866	0.985	0.0018879		NC_015867.2	3200000	1866	0.985	0.00190266		NC_015867.2	3200000	1866	0.985	-0.0299877
NC_015867.2	3400000	2004	0.969	0.00211206		NC_015867.2	3400000	2004	0.969	0.00207735		NC_015867.2	3400000	2004	0.969	0.0645825
NC_015867.2	3600000	2135	0.975	0.00220195		NC_015867.2	3600000	2135	0.975	0.00219796		NC_015867.2	3600000	2135	0.975	0.00702712
NC_015867.2	3800000	2596	0.917	0.00285882		NC_015867.2	3800000	2596	0.917	0.00284364		NC_015867.2	3800000	2596	0.917	0.0206339
NC_015867.2	4000000	2450	0.908	0.00280771		NC_015867.2	4000000	2450	0.908	0.00270906		NC_015867.2	4000000	2450	0.908	0.140755
NC_015867.2	4200000	1774	0.984	0.00195246		NC_015867.2	4200000	1774	0.984	0.00180972		NC_015867.2	4200000	1774	0.984	0.304861
NC_015867.2	4400000	1522	0.939	0.001767		NC_015867.2	4400000	1522	0.939	0.00162644		NC_015867.2	4400000	1522	0.939	0.334039
NC_015867.2	4600000	1439	0.906	0.00151648		NC_015867.2	4600000	1439	0.906	0.00159372		NC_015867.2	4600000	1439	0.906	-0.187309
NC_015867.2	4800000	1619	0.944	0.00148962		NC_015867.2	4800000	1619	0.944	0.00172147		NC_015867.2	4800000	1619	0.944	-0.520575
NC_015867.2	5000000	1831	0.952	0.00179596		NC_015867.2	5000000	1831	0.952	0.00193006		NC_015867.2	5000000	1831	0.952	-0.268556
NC_015867.2	5200000	1592	0.95	0.00162571		NC_015867.2	5200000	1592	0.95	0.00168203		NC_015867.2	5200000	1592	0.95	-0.129419
NC_015867.2	5400000	1341	0.964	0.00136743		NC_015867.2	5400000	1341	0.964	0.00139666		NC_015867.2	5400000	1341	0.964	-0.0809051
NC_015867.2	5600000	1405	0.948	0.00152659		NC_015867.2	5600000	1405	0.948	0.00148771		NC_015867.2	5600000	1405	0.948	0.101016
NC_015867.2	5800000	1532	0.957	0.00157909		NC_015867.2	5800000	1532	0.957	0.00160684		NC_015867.2	5800000	1532	0.957	-0.0667676
NC_015867.2	6000000	1080	0.986	0.000947701		NC_015867.2	6000000	1080	0.986	0.00109929		NC_015867.2	6000000	1080	0.986	-0.533006
NC_015867.2	6200000	807	0.98	0.000623909		NC_015867.2	6200000	807	0.98	0.0008268		NC_015867.2	6200000	807	0.98	-0.948492
NC_015867.2	6400000	874	0.693	0.00106077		NC_015867.2	6400000	874	0.693	0.001267		NC_015867.2	6400000	874	0.693	-0.629128
NC_015867.2	6600000	1016	0.644	0.00155792		NC_015867.2	6600000	1016	0.644	0.00158505		NC_015867.2	6600000	1016	0.644	-0.0661646
NC_015867.2	6800000	1081	0.918	0.0011806		NC_015867.2	6800000	1081	0.918	0.00118213		NC_015867.2	6800000	1081	0.918	-0.00498993
NC_015867.2	7000000	1075	0.966	0.00117389		NC_015867.2	7000000	1075	0.966	0.00111728		NC_015867.2	7000000	1075	0.966	0.195855
NC_015867.2	7200000	1094	0.964	0.00121298		NC_015867.2	7200000	1094	0.964	0.00113944		NC_015867.2	7200000	1094	0.964	0.249481
NC_015867.2	7400000	784	0.953	0.000819729		NC_015867.2	7400000	784	0.953	0.000825735		NC_015867.2	7400000	784	0.953	-0.0281148
NC_015867.2	7600000	701	0.961	0.000751521		NC_015867.2	7600000	701	0.961	0.000732587		NC_015867.2	7600000	701	0.961	0.0999003
NC_015867.2	7800000	741	0.93	0.000823255		NC_015867.2	7800000	741	0.93	0.000799448		NC_015867.2	7800000	741	0.93	0.115102
NC_015867.2	8000000	876	0.917	0.000965637		NC_015867.2	8000000	876	0.917	0.000959008		NC_015867.2	8000000	876	0.917	0.0267174
NC_015867.2	8200000	777	0.943	0.000829879		NC_015867.2	8200000	777	0.943	0.000826736		NC_015867.2	8200000	777	0.943	0.0146928
NC_015867.2	8400000	730	0.958	0.000732645		NC_015867.2	8400000	730	0.958	0.000764819		NC_015867.2	8400000	730	0.958	-0.162598
NC_015867.2	8600000	865	0.965	0.000859227		NC_015867.2	8600000	865	0.965	0.000899908		NC_015867.2	8600000	865	0.965	-0.174729
NC_015867.2	8800000	749	0.966	0.000692438		NC_015867.2	8800000	749	0.966	0.000778548		NC_015867.2	8800000	749	0.966	-0.427502
NC_015867.2	9000000	758	0.971	0.000665699		NC_015867.2	9000000	758	0.971	0.000783837		NC_015867.2	9000000	758	0.971	-0.582553
NC_015867.2	9200000	1091	0.97	0.00103271		NC_015867.2	9200000	1091	0.97	0.00112936		NC_015867.2	9200000	1091	0.97	-0.330787
NC_015867.2	9400000	1378	0.974	0.00136676		NC_015867.2	9400000	1378	0.974	0.00142055		NC_015867.2	9400000	1378	0.974	-0.146335
NC_015867.2	9600000	1400	0.974	0.00127432		NC_015867.2	9600000	1400	0.974	0.00144252		NC_015867.2	9600000	1400	0.974	-0.450694
NC_015867.2	9800000	1211	0.946	0.00115357		NC_015867.2	9800000	1211	0.946	0.00128574		NC_015867.2	9800000	1211	0.946	-0.397331
NC_015867.2	10000000	1003	0.928	0.00113839		NC_015867.2	10000000	1003	0.928	0.0010852		NC_015867.2	10000000	1003	0.928	0.189464
NC_015867.2	10200000	895	0.886	0.00104153		NC_015867.2	10200000	895	0.886	0.00101424		NC_015867.2	10200000	895	0.886	0.104007
NC_015867.2	10400000	1051	0.904	0.00132046		NC_015867.2	10400000	1051	0.904	0.00116719		NC_015867.2	10400000	1051	0.904	0.507565
NC_015867.2	10600000	1068	0.952	0.00130356		NC_015867.2	10600000	1068	0.952	0.00112637		NC_015867.2	10600000	1068	0.952	0.608014
NC_015867.2	10800000	734	0.877	0.000886292		NC_015867.2	10800000	734	0.877	0.000840092		NC_015867.2	10800000	734	0.877	0.21256
NC_015867.2	11000000	503	0.831	0.000587037		NC_015867.2	11000000	503	0.831	0.000607707		NC_015867.2	11000000	503	0.831	-0.131466
NC_015867.2	11200000	713	0.901	0.000851187		NC_015867.2	11200000	713	0.901	0.000794871		NC_015867.2	11200000	713	0.901	0.273845
NC_015867.2	11400000	818	0.929	0.000989787		NC_015867.2	11400000	818	0.929	0.000883959		NC_015867.2	11400000	818	0.929	0.462742
NC_015867.2	11600000	947	0.888	0.00120503		NC_015867.2	11600000	947	0.888	0.00107067		NC_015867.2	11600000	947	0.888	0.485057
NC_015867.2	11800000	929	0.906	0.00107907		NC_015867.2	11800000	929	0.906	0.00102938		NC_015867.2	11800000	929	0.906	0.186587
NC_015867.2	12000000	467	0.955	0.000410318		NC_015867.2	12000000	467	0.955	0.000491049		NC_015867.2	12000000	467	0.955	-0.635457
NC_015867.2	12200000	595	0.948	0.000550279		NC_015867.2	12200000	595	0.948	0.000630343		NC_015867.2	12200000	595	0.948	-0.490943
NC_015867.2	12400000	830	0.933	0.000884881		NC_015867.2	12400000	830	0.933	0.000893007		NC_015867.2	12400000	830	0.933	-0.0351715
NC_015867.2	12600000	867	0.946	0.000980923		NC_015867.2	12600000	867	0.946	0.000919843		NC_015867.2	12600000	867	0.946	0.256659
NC_015867.2	12800000	822	0.939	0.000913733		NC_015867.2	12800000	822	0.939	0.000879036		NC_015867.2	12800000	822	0.939	0.152564
NC_015867.2	13000000	653	0.95	0.0006305		NC_015867.2	13000000	653	0.95	0.000690233		NC_015867.2	13000000	653	0.95	-0.334497
NC_015867.2	13200000	488	0.916	0.000414831		NC_015867.2	13200000	488	0.916	0.000534628		NC_015867.2	13200000	488	0.916	-0.866092
NC_015867.2	13400000	335	0.574	0.000443384		NC_015867.2	13400000	335	0.574	0.000585695		NC_015867.2	13400000	335	0.574	-0.939151
NC_015867.2	13600000	342	0.297	NA		NC_015867.2	13600000	342	0.297	NA		NC_015867.2	13600000	342	0.297	NA
NC_015867.2	13800000	889	0.498	NA		NC_015867.2	13800000	889	0.498	NA		NC_015867.2	13800000	889	0.498	NA
NC_015867.2	14000000	1114	0.814	0.00122569		NC_015867.2	14000000	1114	0.814	0.00137345		NC_015867.2	14000000	1114	0.814	-0.41582
NC_015867.2	14200000	816	0.947	0.000829173		NC_015867.2	14200000	816	0.947	0.000864815		NC_015867.2	14200000	816	0.947	-0.159295
NC_015867.2	14400000	521	0.96	0.000469615		NC_015867.2	14400000	521	0.96	0.000544959		NC_015867.2	14400000	521	0.96	-0.534385
NC_015867.2	14600000	523	0.974	0.00040365		NC_015867.2	14600000	523	0.974	0.000539055		NC_015867.2	14600000	523	0.974	-0.970891
NC_015867.2	14800000	530	0.892	0.000444894		NC_015867.2	14800000	530	0.892	0.00059691		NC_015867.2	14800000	530	0.892	-0.984354
NC_015867.2	15000000	394	0.875	0.000323804		NC_015867.2	15000000	394	0.875	0.000452224		NC_015867.2	15000000	394	0.875	-1.09761
NC_015867.2	15200000	339	0.874	0.00029867		NC_015867.2	15200000	339	0.874	0.000389548		NC_015867.2	15200000	339	0.874	-0.901715
NC_015867.2	15400000	558	0.551	0.000929653		NC_015867.2	15400000	558	0.551	0.00101729		NC_015867.2	15400000	558	0.551	-0.332988
NC_015867.2	15600000	903	0.328	NA		NC_015867.2	15600000	903	0.328	NA		NC_015867.2	15600000	903	0.328	NA
NC_015867.2	15800000	855	0.372	NA		NC_015867.2	15800000	855	0.372	NA		NC_015867.2	15800000	855	0.372	NA
NC_015867.2	16000000	589	0.476	NA		NC_015867.2	16000000	589	0.476	NA		NC_015867.2	16000000	589	0.476	NA
NC_015867.2	16200000	313	0.776	0.000296632		NC_015867.2	16200000	313	0.776	0.000404968		NC_015867.2	16200000	313	0.776	-1.034
NC_015867.2	16400000	290	0.93	0.000206979		NC_015867.2	16400000	290	0.93	0.00031297		NC_015867.2	16400000	290	0.93	-1.30898
NC_015867.2	16600000	254	0.839	0.000196726		NC_015867.2	16600000	254	0.839	0.000303874		NC_015867.2	16600000	254	0.839	-1.36287
NC_015867.2	16800000	340	0.874	0.000284442		NC_015867.2	16800000	340	0.874	0.000390481		NC_015867.2	16800000	340	0.874	-1.04963
NC_015867.2	17000000	390	0.951	0.000295894		NC_015867.2	17000000	390	0.951	0.000411496		NC_015867.2	17000000	390	0.951	-1.08585
NC_015867.2	17200000	309	0.943	0.000214236		NC_015867.2	17200000	309	0.943	0.000328873		NC_015867.2	17200000	309	0.943	-1.34729
NC_015867.2	17400000	413	0.92	0.000330067		NC_015867.2	17400000	413	0.92	0.000450821		NC_015867.2	17400000	413	0.92	-1.03531
NC_015867.2	17600000	490	0.907	0.000415866		NC_015867.2	17600000	490	0.907	0.000542185		NC_015867.2	17600000	490	0.907	-0.900516
NC_015867.2	17800000	572	0.901	0.00048776		NC_015867.2	17800000	572	0.901	0.000637284		NC_015867.2	17800000	572	0.901	-0.906874
NC_015867.2	18000000	629	0.938	0.000518428		NC_015867.2	18000000	629	0.938	0.000673282		NC_015867.2	18000000	629	0.938	-0.888987
NC_015867.2	18200000	601	0.858	0.000556073		NC_015867.2	18200000	601	0.858	0.000702927		NC_015867.2	18200000	601	0.858	-0.807505
NC_015867.2	18400000	457	0.578	0.00064128		NC_015867.2	18400000	457	0.578	0.000794268		NC_015867.2	18400000	457	0.578	-0.74449
NC_015867.2	18600000	370	0.673	0.000439643		NC_015867.2	18600000	370	0.673	0.000552126		NC_015867.2	18600000	370	0.673	-0.787441
NC_015867.2	18800000	423	0.94	0.000351799		NC_015867.2	18800000	423	0.94	0.000451886		NC_015867.2	18800000	423	0.94	-0.856086
NC_015867.2	19000000	338	0.668	0.000410181		NC_015867.2	19000000	338	0.668	0.000507918		NC_015867.2	19000000	338	0.668	-0.74376
NC_015867.2	19200000	550	0.645	0.000752934		NC_015867.2	19200000	550	0.645	0.000855794		NC_015867.2	19200000	550	0.645	-0.464567
NC_015867.2	19400000	1313	0.888	0.00136484		NC_015867.2	19400000	1313	0.888	0.00148454		NC_015867.2	19400000	1313	0.888	-0.311655
NC_015867.2	19600000	1400	0.882	0.00149311		NC_015867.2	19600000	1400	0.882	0.0015939		NC_015867.2	19600000	1400	0.882	-0.244411
NC_015867.2	19800000	826	0.889	0.000829232		NC_015867.2	19800000	826	0.889	0.000932231		NC_015867.2	19800000	826	0.889	-0.42705
NC_015867.2	20000000	538	0.866	0.000502138		NC_015867.2	20000000	538	0.866	0.000623977		NC_015867.2	20000000	538	0.866	-0.754722
NC_015867.2	20200000	567	0.892	0.000528138		NC_015867.2	20200000	567	0.892	0.000638315		NC_015867.2	20200000	567	0.892	-0.667153
NC_015867.2	20400000	741	0.962	0.000652836		NC_015867.2	20400000	741	0.962	0.000773366		NC_015867.2	20400000	741	0.962	-0.602396
NC_015867.2	20600000	704	0.973	0.000586948		NC_015867.2	20600000	704	0.973	0.000726822		NC_015867.2	20600000	704	0.973	-0.74384
NC_015867.2	20800000	591	0.965	0.000470431		NC_015867.2	20800000	591	0.965	0.000615043		NC_015867.2	20800000	591	0.965	-0.908807
NC_015867.2	21000000	558	0.815	0.000533676		NC_015867.2	21000000	558	0.815	0.000686985		NC_015867.2	21000000	558	0.815	-0.862565
NC_015867.2	21200000	639	0.807	0.000614192		NC_015867.2	21200000	639	0.807	0.000794438		NC_015867.2	21200000	639	0.807	-0.876953
NC_015867.2	21400000	849	0.955	0.00069048		NC_015867.2	21400000	849	0.955	0.000892103		NC_015867.2	21400000	849	0.955	-0.873569
NC_015867.2	21600000	748	0.839	0.000691477		NC_015867.2	21600000	748	0.839	0.000895115		NC_015867.2	21600000	748	0.839	-0.879327
NC_015867.2	21800000	583	0.784	0.00057401		NC_015867.2	21800000	583	0.784	0.000746791		NC_015867.2	21800000	583	0.784	-0.894267
NC_015867.2	22000000	646	0.884	0.000558243		NC_015867.2	22000000	646	0.884	0.000733907		NC_015867.2	22000000	646	0.884	-0.925152
NC_015867.2	22200000	567	0.937	0.000435951		NC_015867.2	22200000	567	0.937	0.000607711		NC_015867.2	22200000	567	0.937	-1.09244
NC_015867.2	22400000	728	0.94	0.000650219		NC_015867.2	22400000	728	0.94	0.000777972		NC_015867.2	22400000	728	0.94	-0.634713
NC_015867.2	22600000	960	0.919	0.000886728		NC_015867.2	22600000	960	0.919	0.00104887		NC_015867.2	22600000	960	0.919	-0.597525
NC_015867.2	22800000	835	0.928	0.000722505		NC_015867.2	22800000	835	0.928	0.000903255		NC_015867.2	22800000	835	0.928	-0.773467
NC_015867.2	23000000	820	0.93	0.000733141		NC_015867.2	23000000	820	0.93	0.000885654		NC_015867.2	23000000	820	0.93	-0.665602
NC_015867.2	23200000	1142	0.893	0.00115342		NC_015867.2	23200000	1142	0.893	0.00128408		NC_015867.2	23200000	1142	0.893	-0.393304
NC_015867.2	23400000	1353	0.832	0.00150773		NC_015867.2	23400000	1353	0.832	0.00163307		NC_015867.2	23400000	1353	0.832	-0.296657
NC_015867.2	23600000	952	0.809	0.00100615		NC_015867.2	23600000	952	0.809	0.00118111		NC_015867.2	23600000	952	0.809	-0.572556
NC_015867.2	23800000	546	0.813	0.000493517		NC_015867.2	23800000	546	0.813	0.000673914		NC_015867.2	23800000	546	0.813	-1.03466
NC_015867.2	24000000	558	0.834	0.000492872		NC_015867.2	24000000	558	0.834	0.00067137		NC_015867.2	24000000	558	0.834	-1.02765
NC_015867.2	24200000	555	0.881	0.000465866		NC_015867.2	24200000	555	0.881	0.000632216		NC_015867.2	24200000	555	0.881	-1.01701
NC_015867.2	24400000	800	0.926	0.000659735		NC_015867.2	24400000	800	0.926	0.000867071		NC_015867.2	24400000	800	0.926	-0.924253
NC_015867.2	24600000	1246	0.964	0.00101049		NC_015867.2	24600000	1246	0.964	0.00129716		NC_015867.2	24600000	1246	0.964	-0.854204
NC_015867.2	24800000	1490	0.978	0.00122259		NC_015867.2	24800000	1490	0.978	0.00152967		NC_015867.2	24800000	1490	0.978	-0.775946
NC_015867.2	25000000	1650	0.98	0.00136405		NC_015867.2	25000000	1650	0.98	0.00168989		NC_015867.2	25000000	1650	0.98	-0.745271
NC_015867.2	25200000	1517	0.926	0.00138353		NC_015867.2	25200000	1517	0.926	0.00164496		NC_015867.2	25200000	1517	0.926	-0.614272
NC_015867.2	25400000	1622	0.91	0.0016566		NC_015867.2	25400000	1622	0.91	0.00178869		NC_015867.2	25400000	1622	0.91	-0.28544
NC_015867.2	25600000	2016	0.963	0.00207057		NC_015867.2	25600000	2016	0.963	0.00210137		NC_015867.2	25600000	2016	0.963	-0.0566485
NC_015867.2	25800000	2107	0.953	0.00226406		NC_015867.2	25800000	2107	0.953	0.00221887		NC_015867.2	25800000	2107	0.953	0.0787116
NC_015867.2	26000000	2037	0.944	0.00223571		NC_015867.2	26000000	2037	0.944	0.00216724		NC_015867.2	26000000	2037	0.944	0.122113
NC_015867.2	26200000	2068	0.962	0.00217993		NC_015867.2	26200000	2068	0.962	0.00215814		NC_015867.2	26200000	2068	0.962	0.0390394
NC_015867.2	26400000	2251	0.974	0.00216893		NC_015867.2	26400000	2251	0.974	0.00231985		NC_015867.2	26400000	2251	0.974	-0.25145
NC_015867.2	26600000	2156	0.976	0.00200307		NC_015867.2	26600000	2156	0.976	0.00221792		NC_015867.2	26600000	2156	0.976	-0.374423
NC_015867.2	26800000	1978	0.97	0.00192061		NC_015867.2	26800000	1978	0.97	0.00204647		NC_015867.2	26800000	1978	0.97	-0.237714
NC_015867.2	27000000	2261	0.974	0.00228807		NC_015867.2	27000000	2261	0.974	0.00233095		NC_015867.2	27000000	2261	0.974	-0.0711092
NC_015867.2	27200000	2557	0.978	0.00261414		NC_015867.2	27200000	2557	0.978	0.00262405		NC_015867.2	27200000	2557	0.978	-0.0145965
NC_015867.2	27400000	2238	0.973	0.00228571		NC_015867.2	27400000	2238	0.973	0.00230851		NC_015867.2	27400000	2238	0.973	-0.0381786
NC_015867.2	27600000	1971	0.957	0.00200031		NC_015867.2	27600000	1971	0.957	0.00206817		NC_015867.2	27600000	1971	0.957	-0.126829
NC_015867.2	27800000	1921	0.959	0.00184318		NC_015867.2	27800000	1921	0.959	0.0020109		NC_015867.2	27800000	1921	0.959	-0.322385
NC_015867.2	28000000	1661	0.969	0.00149654		NC_015867.2	28000000	1661	0.969	0.00172098		NC_015867.2	28000000	1661	0.969	-0.504074
NC_015867.2	28200000	2371	0.958	0.00227477		NC_015867.2	28200000	2371	0.958	0.00248504		NC_015867.2	28200000	2371	0.958	-0.327046
NC_015867.2	28400000	2641	0.969	0.00267351		NC_015867.2	28400000	2641	0.969	0.00273708		NC_015867.2	28400000	2641	0.969	-0.0897666
NC_015867.2	28600000	1765	0.985	0.00182324		NC_015867.2	28600000	1765	0.985	0.00179906		NC_015867.2	28600000	1765	0.985	0.051953
NC_015867.2	28800000	1448	0.978	0.00149833		NC_015867.2	28800000	1448	0.978	0.00148622		NC_015867.2	28800000	1448	0.978	0.0315123
NC_015867.2	29000000	1460	0.98	0.00152229		NC_015867.2	29000000	1460	0.98	0.00149562		NC_015867.2	29000000	1460	0.98	0.0689249
NC_015867.2	29200000	1481	0.988	0.00155452		NC_015867.2	29200000	1481	0.988	0.00150427		NC_015867.2	29200000	1481	0.988	0.129124
NC_015867.2	29400000	1463	0.99	0.00157165		NC_015867.2	29400000	1463	0.99	0.00148292		NC_015867.2	29400000	1463	0.99	0.231276
NC_015867.2	29600000	1830	0.977	0.0019786		NC_015867.2	29600000	1830	0.977	0.00188068		NC_015867.2	29600000	1830	0.977	0.201245
NC_015867.2	29800000	2246	0.977	0.00241529		NC_015867.2	29800000	2246	0.977	0.0023066		NC_015867.2	29800000	2246	0.977	0.182135
NC_015867.2	30000000	1715	0.984	0.00179168		NC_015867.2	30000000	1715	0.984	0.00174934		NC_015867.2	30000000	1715	0.984	0.0935489
NC_015867.2	30200000	1224	0.881	0.00140806		NC_015867.2	30200000	1224	0.881	0.00139495		NC_015867.2	30200000	1224	0.881	0.0363139
NC_015867.2	30400000	1325	0.873	0.00154367		NC_015867.2	30400000	1325	0.873	0.0015232		NC_015867.2	30400000	1325	0.873	0.0519547
NC_015867.2	30600000	1476	0.97	0.00160854		NC_015867.2	30600000	1476	0.97	0.00152725		NC_015867.2	30600000	1476	0.97	0.205743
NC_015867.2	30800000	1318	0.984	0.0014542		NC_015867.2	30800000	1318	0.984	0.00134465		NC_015867.2	30800000	1318	0.984	0.31492
NC_015867.2	31000000	1179	0.987	0.00126894		NC_015867.2	31000000	1179	0.987	0.00119911		NC_015867.2	31000000	1179	0.987	0.225099
NC_015867.2	31200000	1257	0.983	0.00136822		NC_015867.2	31200000	1257	0.983	0.0012841		NC_015867.2	31200000	1257	0.983	0.253178
NC_015867.2	31400000	869	0.981	0.000915024		NC_015867.2	31400000	869	0.981	0.000889705		NC_015867.2	31400000	869	0.981	0.109994
NC_015867.2	200000	1241	0.989	0.00126638		NC_015867.2	200000	1241	0.989	0.00125985		NC_015867.2	200000	1241	0.989	0.020038
NC_015867.2	400000	1458	0.971	0.00154825		NC_015867.2	400000	1458	0.971	0.00150747		NC_015867.2	400000	1458	0.971	0.104571
NC_015867.2	600000	1805	0.935	0.00189369		NC_015867.2	600000	1805	0.935	0.00193732		NC_015867.2	600000	1805	0.935	-0.087045
NC_015867.2	800000	1737	0.93	0.00168703		NC_015867.2	800000	1737	0.93	0.00187591		NC_015867.2	800000	1737	0.93	-0.389189
NC_015867.2	1000000	1760	0.952	0.00162902		NC_015867.2	1000000	1760	0.952	0.00185512		NC_015867.2	1000000	1760	0.952	-0.471079
NC_015867.2	1200000	1869	0.957	0.00177464		NC_015867.2	1200000	1869	0.957	0.00195997		NC_015867.2	1200000	1869	0.957	-0.365485
NC_015867.2	1400000	1923	0.95	0.00191406		NC_015867.2	1400000	1923	0.95	0.00203157		NC_015867.2	1400000	1923	0.95	-0.223584
NC_015867.2	1600000	2088	0.964	0.00213319		NC_015867.2	1600000	2088	0.964	0.00217512		NC_015867.2	1600000	2088	0.964	-0.0745172
NC_015867.2	1800000	1850	0.969	0.00178331		NC_015867.2	1800000	1850	0.969	0.00191581		NC_015867.2	1800000	1850	0.969	-0.267331
NC_015867.2	2000000	1921	0.976	0.00181163		NC_015867.2	2000000	1921	0.976	0.00197564		NC_015867.2	2000000	1921	0.976	-0.320875
NC_015868.2	2200000	2150	0.983	0.00209351		NC_015868.2	2200000	2150	0.983	0.00219581		NC_015868.2	2200000	2150	0.983	-0.180077
NC_015868.2	2400000	1890	0.978	0.00189857		NC_015868.2	2400000	1890	0.978	0.00193975		NC_015868.2	2400000	1890	0.978	-0.082051
NC_015868.2	2600000	1683	0.98	0.00177432		NC_015868.2	2600000	1683	0.98	0.00172408		NC_015868.2	2600000	1683	0.98	0.112641
NC_015868.2	2800000	1409	0.975	0.0014939		NC_015868.2	2800000	1409	0.975	0.00145084		NC_015868.2	2800000	1409	0.975	0.114702
NC_015868.2	3000000	1147	0.976	0.00120936		NC_015868.2	3000000	1147	0.976	0.00118009		NC_015868.2	3000000	1147	0.976	0.0958656
NC_015868.2	3200000	1051	0.968	0.00111259		NC_015868.2	3200000	1051	0.968	0.00108939		NC_015868.2	3200000	1051	0.968	0.0823446
NC_015868.2	3400000	955	0.955	0.00100942		NC_015868.2	3400000	955	0.955	0.00100376		NC_015868.2	3400000	955	0.955	0.0217786
NC_015868.2	3600000	1238	0.974	0.00123945		NC_015868.2	3600000	1238	0.974	0.00127659		NC_015868.2	3600000	1238	0.974	-0.11246
NC_015868.2	3800000	2032	0.986	0.0020119		NC_015868.2	3800000	2032	0.986	0.00206948		NC_015868.2	3800000	2032	0.986	-0.107546
NC_015868.2	4000000	1907	0.947	0.00190812		NC_015868.2	4000000	1907	0.947	0.00202119		NC_015868.2	4000000	1907	0.947	-0.216231
NC_015868.2	4200000	1469	0.95	0.00146349		NC_015868.2	4200000	1469	0.95	0.00155241		NC_015868.2	4200000	1469	0.95	-0.22139
NC_015868.2	4400000	1619	0.977	0.00162628		NC_015868.2	4400000	1619	0.977	0.00166395		NC_015868.2	4400000	1619	0.977	-0.0875214
NC_015868.2	4600000	1247	0.965	0.00115731		NC_015868.2	4600000	1247	0.965	0.00129759		NC_015868.2	4600000	1247	0.965	-0.417859
NC_015868.2	4800000	696	0.959	0.000529036		NC_015868.2	4800000	696	0.959	0.000728888		NC_015868.2	4800000	696	0.959	-1.05979
NC_015868.2	5000000	816	0.951	0.000705211		NC_015868.2	5000000	816	0.951	0.000861155		NC_015868.2	5000000	816	0.951	-0.69994
NC_015868.2	5200000	1242	0.953	0.00126434		NC_015868.2	5200000	1242	0.953	0.00130822		NC_015868.2	5200000	1242	0.953	-0.129645
NC_015868.2	5400000	1721	0.958	0.00179033		NC_015868.2	5400000	1721	0.958	0.0018036		NC_015868.2	5400000	1721	0.958	-0.0284455
NC_015868.2	5600000	1836	0.975	0.00183574		NC_015868.2	5600000	1836	0.975	0.00189069		NC_015868.2	5600000	1836	0.975	-0.112341
NC_015868.2	5800000	1792	0.977	0.00183924		NC_015868.2	5800000	1792	0.977	0.00184135		NC_015868.2	5800000	1792	0.977	-0.00441937
NC_015868.2	6000000	1805	0.968	0.00191908		NC_015868.2	6000000	1805	0.968	0.001872		NC_015868.2	6000000	1805	0.968	0.0971984
NC_015868.2	6200000	1562	0.972	0.00159037		NC_015868.2	6200000	1562	0.972	0.00161336		NC_015868.2	6200000	1562	0.972	-0.0550858
NC_015868.2	6400000	1176	0.927	0.00116556		NC_015868.2	6400000	1176	0.927	0.0012738		NC_015868.2	6400000	1176	0.927	-0.328431
NC_015868.2	6600000	1244	0.927	0.0013731		NC_015868.2	6600000	1244	0.927	0.00134728		NC_015868.2	6600000	1244	0.927	0.0740802
NC_015868.2	6800000	1441	0.967	0.00155908		NC_015868.2	6800000	1441	0.967	0.0014961		NC_015868.2	6800000	1441	0.967	0.162706
NC_015868.2	7000000	1279	0.95	0.00126206		NC_015868.2	7000000	1279	0.95	0.0013521		NC_015868.2	7000000	1279	0.95	-0.25739
NC_015868.2	7200000	1026	0.953	0.000944761		NC_015868.2	7200000	1026	0.953	0.0010806		NC_015868.2	7200000	1026	0.953	-0.485888
NC_015868.2	7400000	947	0.971	0.000886172		NC_015868.2	7400000	947	0.971	0.000978969		NC_015868.2	7400000	947	0.971	-0.366384
NC_015868.2	7600000	1285	0.963	0.0012463		NC_015868.2	7600000	1285	0.963	0.00133962		NC_015868.2	7600000	1285	0.963	-0.269257
NC_015868.2	7800000	1690	0.919	0.00171793		NC_015868.2	7800000	1690	0.919	0.00184564		NC_015868.2	7800000	1690	0.919	-0.267447
NC_015868.2	8000000	1399	0.934	0.00141259		NC_015868.2	8000000	1399	0.934	0.00150321		NC_015868.2	8000000	1399	0.934	-0.233008
NC_015868.2	8200000	923	0.98	0.000932788		NC_015868.2	8200000	923	0.98	0.000945619		NC_015868.2	8200000	923	0.98	-0.0524474
NC_015868.2	8400000	1203	0.981	0.00119179		NC_015868.2	8400000	1203	0.981	0.00123124		NC_015868.2	8400000	1203	0.981	-0.123858
NC_015868.2	8600000	1473	0.964	0.00144376		NC_015868.2	8600000	1473	0.964	0.00153372		NC_015868.2	8600000	1473	0.964	-0.226718
NC_015868.2	8800000	1533	0.942	0.00158595		NC_015868.2	8800000	1533	0.942	0.00163393		NC_015868.2	8800000	1533	0.942	-0.113501
NC_015868.2	9000000	1160	0.938	0.00121573		NC_015868.2	9000000	1160	0.938	0.0012408		NC_015868.2	9000000	1160	0.938	-0.0780745
NC_015868.2	9200000	1089	0.954	0.00109049		NC_015868.2	9200000	1089	0.954	0.00114571		NC_015868.2	9200000	1089	0.954	-0.186297
NC_015868.2	9400000	1350	0.971	0.00139209		NC_015868.2	9400000	1350	0.971	0.00139517		NC_015868.2	9400000	1350	0.971	-0.0085317
NC_015868.2	9600000	1261	0.936	0.00139628		NC_015868.2	9600000	1261	0.936	0.00135257		NC_015868.2	9600000	1261	0.936	0.124928
NC_015868.2	9800000	1402	0.943	0.00149293		NC_015868.2	9800000	1402	0.943	0.0014924		NC_015868.2	9800000	1402	0.943	0.00137008
NC_015868.2	10000000	1766	0.979	0.0018258		NC_015868.2	10000000	1766	0.979	0.00181134		NC_015868.2	10000000	1766	0.979	0.0308609
NC_015868.2	10200000	1596	0.96	0.00167494		NC_015868.2	10200000	1596	0.96	0.00166926		NC_015868.2	10200000	1596	0.96	0.0131401
NC_015868.2	10400000	1330	0.954	0.00135051		NC_015868.2	10400000	1330	0.954	0.00139927		NC_015868.2	10400000	1330	0.954	-0.134689
NC_015868.2	10600000	1379	0.939	0.0014282		NC_015868.2	10600000	1379	0.939	0.00147394		NC_015868.2	10600000	1379	0.939	-0.119954
NC_015868.2	10800000	1451	0.932	0.00152394		NC_015868.2	10800000	1451	0.932	0.00156354		NC_015868.2	10800000	1451	0.932	-0.0978869
NC_015868.2	11000000	1737	0.951	0.00177256		NC_015868.2	11000000	1737	0.951	0.00183341		NC_015868.2	11000000	1737	0.951	-0.128297
NC_015868.2	11200000	1708	0.968	0.0017154		NC_015868.2	11200000	1708	0.968	0.00177084		NC_015868.2	11200000	1708	0.968	-0.120997
NC_015868.2	11400000	1305	0.979	0.00127233		NC_015868.2	11400000	1305	0.979	0.00133814		NC_015868.2	11400000	1305	0.979	-0.190093
NC_015868.2	11600000	881	0.98	0.000818817		NC_015868.2	11600000	881	0.98	0.000902142		NC_015868.2	11600000	881	0.98	-0.357001
NC_015868.2	11800000	726	0.98	0.000637821		NC_015868.2	11800000	726	0.98	0.000743925		NC_015868.2	11800000	726	0.98	-0.551286
NC_015868.2	12000000	790	0.956	0.000718878		NC_015868.2	12000000	790	0.956	0.000830033		NC_015868.2	12000000	790	0.956	-0.517614
NC_015868.2	12200000	819	0.935	0.000791055		NC_015868.2	12200000	819	0.935	0.000879336		NC_015868.2	12200000	819	0.935	-0.388047
NC_015868.2	12400000	875	0.954	0.000878331		NC_015868.2	12400000	875	0.954	0.000920733		NC_015868.2	12400000	875	0.954	-0.178003
NC_015868.2	12600000	1200	0.972	0.00123177		NC_015868.2	12600000	1200	0.972	0.00123965		NC_015868.2	12600000	1200	0.972	-0.0245709
NC_015868.2	12800000	1562	0.974	0.00160209		NC_015868.2	12800000	1562	0.974	0.00160938		NC_015868.2	12800000	1562	0.974	-0.0175041
NC_015868.2	13000000	1345	0.966	0.00140188		NC_015868.2	13000000	1345	0.966	0.00139822		NC_015868.2	13000000	1345	0.966	0.0101141
NC_015868.2	13200000	863	0.957	0.000858516		NC_015868.2	13200000	863	0.957	0.000904797		NC_015868.2	13200000	863	0.957	-0.197708
NC_015868.2	13400000	784	0.949	0.000732213		NC_015868.2	13400000	784	0.949	0.000828967		NC_015868.2	13400000	784	0.949	-0.45113
NC_015868.2	13600000	950	0.85	0.000976459		NC_015868.2	13600000	950	0.85	0.00112207		NC_015868.2	13600000	950	0.85	-0.5016
NC_015868.2	13800000	1016	0.795	0.00106498		NC_015868.2	13800000	1016	0.795	0.00128326		NC_015868.2	13800000	1016	0.795	-0.657457
NC_015868.2	14000000	1149	0.906	0.00108408		NC_015868.2	14000000	1149	0.906	0.0012731		NC_015868.2	14000000	1149	0.906	-0.573875
NC_015868.2	14200000	1200	0.971	0.00111033		NC_015868.2	14200000	1200	0.971	0.00124086		NC_015868.2	14200000	1200	0.971	-0.406585
NC_015868.2	14400000	853	0.953	0.00077613		NC_015868.2	14400000	853	0.953	0.000898218		NC_015868.2	14400000	853	0.953	-0.525366
NC_015868.2	14600000	822	0.94	0.000717162		NC_015868.2	14600000	822	0.94	0.000878244		NC_015868.2	14600000	822	0.94	-0.708927
NC_015868.2	14800000	813	0.937	0.00070015		NC_015868.2	14800000	813	0.937	0.000871548		NC_015868.2	14800000	813	0.937	-0.760129
NC_015868.2	15000000	684	0.949	0.000590128		NC_015868.2	15000000	684	0.949	0.000724092		NC_015868.2	15000000	684	0.949	-0.715102
NC_015868.2	15200000	599	0.714	0.000728598		NC_015868.2	15200000	599	0.714	0.000842698		NC_015868.2	15200000	599	0.714	-0.523339
NC_015868.2	15400000	451	0.715	0.000503803		NC_015868.2	15400000	451	0.715	0.000632938		NC_015868.2	15400000	451	0.715	-0.78859
NC_015868.2	15600000	715	0.94	0.000663715		NC_015868.2	15600000	715	0.94	0.000763349		NC_015868.2	15600000	715	0.94	-0.504492
NC_015868.2	15800000	973	0.943	0.000964148		NC_015868.2	15800000	973	0.943	0.00103613		NC_015868.2	15800000	973	0.943	-0.268537
NC_015868.2	16000000	1129	0.966	0.00109278		NC_015868.2	16000000	1129	0.966	0.00117361		NC_015868.2	16000000	1129	0.966	-0.266195
NC_015868.2	16200000	1645	0.964	0.00162033		NC_015868.2	16200000	1645	0.964	0.0017134		NC_015868.2	16200000	1645	0.964	-0.209939
NC_015868.2	16400000	1472	0.954	0.00143307		NC_015868.2	16400000	1472	0.954	0.00154876		NC_015868.2	16400000	1472	0.954	-0.288744
NC_015868.2	16600000	985	0.861	0.00100905		NC_015868.2	16600000	985	0.861	0.00114847		NC_015868.2	16600000	985	0.861	-0.469235
NC_015868.2	16800000	1004	0.847	0.00100962		NC_015868.2	16800000	1004	0.847	0.0011904		NC_015868.2	16800000	1004	0.847	-0.586978
NC_015868.2	17000000	746	0.952	0.000612531		NC_015868.2	17000000	746	0.952	0.000786864		NC_015868.2	17000000	746	0.952	-0.85635
NC_015868.2	17200000	801	0.852	0.000754674		NC_015868.2	17200000	801	0.852	0.000943599		NC_015868.2	17200000	801	0.852	-0.773879
NC_015868.2	17400000	853	0.823	0.000832418		NC_015868.2	17400000	853	0.823	0.00104069		NC_015868.2	17400000	853	0.823	-0.773535
NC_015868.2	17600000	1178	0.926	0.00117471		NC_015868.2	17600000	1178	0.926	0.0012764		NC_015868.2	17600000	1178	0.926	-0.307937
NC_015868.2	17800000	1482	0.954	0.00155262		NC_015868.2	17800000	1482	0.954	0.00155942		NC_015868.2	17800000	1482	0.954	-0.0168412
NC_015868.2	18000000	1608	0.968	0.00170337		NC_015868.2	18000000	1608	0.968	0.00166717		NC_015868.2	18000000	1608	0.968	0.0839292
NC_015868.2	18200000	1546	0.972	0.00157269		NC_015868.2	18200000	1546	0.972	0.00159667		NC_015868.2	18200000	1546	0.972	-0.0580375
NC_015868.2	18400000	829	0.977	0.00072405		NC_015868.2	18400000	829	0.977	0.000851645		NC_015868.2	18400000	829	0.977	-0.57909
NC_015868.2	18600000	502	0.954	0.000402322		NC_015868.2	18600000	502	0.954	0.000528263		NC_015868.2	18600000	502	0.954	-0.921482
NC_015868.2	18800000	609	0.952	0.000570441		NC_015868.2	18800000	609	0.952	0.000642352		NC_015868.2	18800000	609	0.952	-0.43271
NC_015868.2	19000000	797	0.92	0.000838697		NC_015868.2	19000000	797	0.92	0.000869341		NC_015868.2	19000000	797	0.92	-0.136244
NC_015868.2	19200000	900	0.92	0.000945679		NC_015868.2	19200000	900	0.92	0.000982143		NC_015868.2	19200000	900	0.92	-0.143501
NC_015868.2	19400000	967	0.878	0.00103994		NC_015868.2	19400000	967	0.878	0.001106		NC_015868.2	19400000	967	0.878	-0.230858
NC_015868.2	19600000	1052	0.875	0.00114908		NC_015868.2	19600000	1052	0.875	0.00120753		NC_015868.2	19600000	1052	0.875	-0.187076
NC_015868.2	19800000	960	0.966	0.000890231		NC_015868.2	19800000	960	0.966	0.000997262		NC_015868.2	19800000	960	0.966	-0.414832
NC_015868.2	20000000	781	0.944	0.000644865		NC_015868.2	20000000	781	0.944	0.000830928		NC_015868.2	20000000	781	0.944	-0.865502
NC_015868.2	20200000	842	0.906	0.000778443		NC_015868.2	20200000	842	0.906	0.000932725		NC_015868.2	20200000	842	0.906	-0.639343
NC_015868.2	20400000	982	0.93	0.000985044		NC_015868.2	20400000	982	0.93	0.00106029		NC_015868.2	20400000	982	0.93	-0.274289
NC_015868.2	20600000	998	0.943	0.000963673		NC_015868.2	20600000	998	0.943	0.0010626		NC_015868.2	20600000	998	0.943	-0.359862
NC_015868.2	20800000	859	0.916	0.000770841		NC_015868.2	20800000	859	0.916	0.000941216		NC_015868.2	20800000	859	0.916	-0.699662
NC_015868.2	21000000	831	0.808	0.000893036		NC_015868.2	21000000	831	0.808	0.0010327		NC_015868.2	21000000	831	0.808	-0.522732
NC_015868.2	21200000	806	0.699	0.000997163		NC_015868.2	21200000	806	0.699	0.00115712		NC_015868.2	21200000	806	0.699	-0.534299
NC_015868.2	21400000	429	0.421	NA		NC_015868.2	21400000	429	0.421	NA		NC_015868.2	21400000	429	0.421	NA
NC_015868.2	21600000	1034	0.502	0.0018995		NC_015868.2	21600000	1034	0.502	0.00206626		NC_015868.2	21600000	1034	0.502	-0.311941
NC_015868.2	21800000	1662	0.91	0.00173829		NC_015868.2	21800000	1662	0.91	0.00183287		NC_015868.2	21800000	1662	0.91	-0.199443
NC_015868.2	22000000	1478	0.976	0.00150478		NC_015868.2	22000000	1478	0.976	0.00152008		NC_015868.2	22000000	1478	0.976	-0.0388949
NC_015868.2	22200000	1632	0.98	0.00168363		NC_015868.2	22200000	1632	0.98	0.00167124		NC_015868.2	22200000	1632	0.98	0.0286565
NC_015868.2	22400000	1534	0.965	0.00158739		NC_015868.2	22400000	1534	0.965	0.00159549		NC_015868.2	22400000	1534	0.965	-0.0196416
NC_015868.2	22600000	1231	0.967	0.00121925		NC_015868.2	22600000	1231	0.967	0.00127786		NC_015868.2	22600000	1231	0.967	-0.177276
NC_015868.2	22800000	972	0.985	0.000965015		NC_015868.2	22800000	972	0.985	0.000990718		NC_015868.2	22800000	972	0.985	-0.10028
NC_015868.2	23000000	958	0.986	0.00104091		NC_015868.2	23000000	958	0.986	0.000975564		NC_015868.2	23000000	958	0.986	0.258923
NC_015868.2	23200000	1307	0.981	0.00145635		NC_015868.2	23200000	1307	0.981	0.00133712		NC_015868.2	23200000	1307	0.981	0.344641
NC_015868.2	23400000	1636	0.974	0.00175536		NC_015868.2	23400000	1636	0.974	0.00168547		NC_015868.2	23400000	1636	0.974	0.160281
NC_015868.2	23600000	1676	0.973	0.0017369		NC_015868.2	23600000	1676	0.973	0.00172937		NC_015868.2	23600000	1676	0.973	0.0168489
NC_015868.2	23800000	1716	0.963	0.00177443		NC_015868.2	23800000	1716	0.963	0.00178823		NC_015868.2	23800000	1716	0.963	-0.0298374
NC_015868.2	24000000	1707	0.964	0.00171679		NC_015868.2	24000000	1707	0.964	0.00177834		NC_015868.2	24000000	1707	0.964	-0.133764
NC_015868.2	24200000	1415	0.958	0.00141319		NC_015868.2	24200000	1415	0.958	0.00148227		NC_015868.2	24200000	1415	0.958	-0.180115
NC_015868.2	24400000	1789	0.962	0.00187384		NC_015868.2	24400000	1789	0.962	0.00186634		NC_015868.2	24400000	1789	0.962	0.0155177
NC_015868.2	24600000	1725	0.947	0.00183119		NC_015868.2	24600000	1725	0.947	0.00182835		NC_015868.2	24600000	1725	0.947	0.00600772
NC_015868.2	24800000	957	0.948	0.000938508		NC_015868.2	24800000	957	0.948	0.00101372		NC_015868.2	24800000	957	0.948	-0.286785
NC_015868.2	25000000	965	0.968	0.000933529		NC_015868.2	25000000	965	0.968	0.00100058		NC_015868.2	25000000	965	0.968	-0.259002
NC_015868.2	25200000	1520	0.966	0.00152838		NC_015868.2	25200000	1520	0.966	0.00157906		NC_015868.2	25200000	1520	0.966	-0.124064
NC_015868.2	25400000	1990	0.985	0.00198869		NC_015868.2	25400000	1990	0.985	0.00202905		NC_015868.2	25400000	1990	0.985	-0.0768877
NC_015868.2	25600000	2009	0.985	0.00209783		NC_015868.2	25600000	2009	0.985	0.00204845		NC_015868.2	25600000	2009	0.985	0.0931673
NC_015868.2	25800000	2065	0.988	0.00220226		NC_015868.2	25800000	2065	0.988	0.00209774		NC_015868.2	25800000	2065	0.988	0.192587
NC_015868.2	26000000	1871	0.988	0.00197924		NC_015868.2	26000000	1871	0.988	0.00190121		NC_015868.2	26000000	1871	0.988	0.158624
NC_015868.2	26200000	1863	0.973	0.00193705		NC_015868.2	26200000	1863	0.973	0.00192223		NC_015868.2	26200000	1863	0.973	0.0298071
NC_015868.2	26400000	1933	0.96	0.00199818		NC_015868.2	26400000	1933	0.96	0.00202088		NC_015868.2	26400000	1933	0.96	-0.0434299
NC_015868.2	26600000	1656	0.962	0.00178921		NC_015868.2	26600000	1656	0.962	0.00172875		NC_015868.2	26600000	1656	0.962	0.135186
NC_015868.2	26800000	1676	0.976	0.00168547		NC_015868.2	26800000	1676	0.976	0.00172421		NC_015868.2	26800000	1676	0.976	-0.0868522
NC_015868.2	27000000	1841	0.981	0.00178703		NC_015868.2	27000000	1841	0.981	0.00188361		NC_015868.2	27000000	1841	0.981	-0.198167
NC_015868.2	27200000	1395	0.975	0.0014027		NC_015868.2	27200000	1395	0.975	0.00143574		NC_015868.2	27200000	1395	0.975	-0.0889434
NC_015868.2	27400000	1106	0.969	0.00115827		NC_015868.2	27400000	1106	0.969	0.00114563		NC_015868.2	27400000	1106	0.969	0.0426392
NC_015868.2	27600000	1629	0.935	0.00175005		NC_015868.2	27600000	1629	0.935	0.00174949		NC_015868.2	27600000	1629	0.935	0.00124158
NC_015868.2	27800000	1951	0.933	0.00200247		NC_015868.2	27800000	1951	0.933	0.0020993		NC_015868.2	27800000	1951	0.933	-0.178292
NC_015868.2	28000000	1985	0.969	0.00200334		NC_015868.2	28000000	1985	0.969	0.00205702		NC_015868.2	28000000	1985	0.969	-0.10087
NC_015868.2	200000	1488	0.981	0.00147012		NC_015868.2	200000	1488	0.981	0.00152277		NC_015868.2	200000	1488	0.981	-0.133641
NC_015868.2	400000	1712	0.988	0.00163823		NC_015868.2	400000	1712	0.988	0.00173969		NC_015868.2	400000	1712	0.988	-0.225413
NC_015868.2	600000	1946	0.987	0.00197375		NC_015868.2	600000	1946	0.987	0.00197926		NC_015868.2	600000	1946	0.987	-0.0107456
NC_015868.2	800000	1749	0.987	0.00191539		NC_015868.2	800000	1749	0.987	0.0017793		NC_015868.2	800000	1749	0.987	0.295627
NC_015868.2	1000000	1660	0.981	0.00185604		NC_015868.2	1000000	1660	0.981	0.00169823		NC_015868.2	1000000	1660	0.981	0.359178
NC_015868.2	1200000	1821	0.979	0.00194632		NC_015868.2	1200000	1821	0.979	0.00186721		NC_015868.2	1200000	1821	0.979	0.163763
NC_015868.2	1400000	1733	0.966	0.0016771		NC_015868.2	1400000	1733	0.966	0.00180057		NC_015868.2	1400000	1733	0.966	-0.265054
NC_015868.2	1600000	1403	0.973	0.00128198		NC_015868.2	1600000	1403	0.973	0.00144743		NC_015868.2	1600000	1403	0.973	-0.441837
NC_015868.2	1800000	1349	0.978	0.00139219		NC_015868.2	1800000	1349	0.978	0.0013842		NC_015868.2	1800000	1349	0.978	0.0223036
NC_015868.2	2000000	1492	0.975	0.00155748		NC_015868.2	2000000	1492	0.975	0.00153675		NC_015868.2	2000000	1492	0.975	0.0521581
NC_015868.2	2200000	1681	0.973	0.00168094		NC_015868.2	2200000	1681	0.973	0.00173499		NC_015868.2	2200000	1681	0.973	-0.120412
NC_015868.2	2400000	1914	0.974	0.00199819		NC_015868.2	2400000	1914	0.974	0.00197276		NC_015868.2	2400000	1914	0.974	0.0498246
NC_015868.2	2600000	1492	0.986	0.00148908		NC_015868.2	2600000	1492	0.986	0.0015189		NC_015868.2	2600000	1492	0.986	-0.0758839
NC_015868.2	2800000	638	0.979	0.000503477		NC_015868.2	2800000	638	0.979	0.000654369		NC_015868.2	2800000	638	0.979	-0.891281
NC_015868.2	3000000	301	0.976	0.000191021		NC_015868.2	3000000	301	0.976	0.000309567		NC_015868.2	3000000	301	0.976	-1.48013
NC_015868.2	3200000	307	0.98	0.000194497		NC_015868.2	3200000	307	0.98	0.000314429		NC_015868.2	3200000	307	0.98	-1.47428
NC_015868.2	3400000	388	0.977	0.000275716		NC_015868.2	3400000	388	0.977	0.000398772		NC_015868.2	3400000	388	0.977	-1.19274
NC_015868.2	3600000	667	0.913	0.000595508		NC_015868.2	3600000	667	0.913	0.000733679		NC_015868.2	3600000	667	0.913	-0.727918
NC_015868.2	3800000	801	0.86	0.000734469		NC_015868.2	3800000	801	0.86	0.000935083		NC_015868.2	3800000	801	0.86	-0.829244
NC_015868.2	4000000	931	0.918	0.00076493		NC_015868.2	4000000	931	0.918	0.0010181		NC_015868.2	4000000	931	0.918	-0.961152
NC_015868.2	4200000	1356	0.967	0.00124152		NC_015868.2	4200000	1356	0.967	0.00140818		NC_015868.2	4200000	1356	0.967	-0.45744
NC_015869.2	4400000	1344	0.958	0.00139003		NC_015869.2	4400000	1344	0.958	0.00140893		NC_015869.2	4400000	1344	0.958	-0.0518636
NC_015869.2	4600000	1127	0.971	0.0011968		NC_015869.2	4600000	1127	0.971	0.00116529		NC_015869.2	4600000	1127	0.971	0.104522
NC_015869.2	4800000	1426	0.98	0.00153404		NC_015869.2	4800000	1426	0.98	0.00146019		NC_015869.2	4800000	1426	0.98	0.195494
NC_015869.2	5000000	1970	0.982	0.00210236		NC_015869.2	5000000	1970	0.982	0.00201477		NC_015869.2	5000000	1970	0.982	0.168034
NC_015869.2	5200000	2000	0.99	0.00207766		NC_015869.2	5200000	2000	0.99	0.00202877		NC_015869.2	5200000	2000	0.99	0.093154
NC_015869.2	5400000	2065	0.988	0.00212571		NC_015869.2	5400000	2065	0.988	0.00209839		NC_015869.2	5400000	2065	0.988	0.05032
NC_015869.2	5600000	1835	0.956	0.00195226		NC_015869.2	5600000	1835	0.956	0.00192742		NC_015869.2	5600000	1835	0.956	0.0498197
NC_015869.2	5800000	1423	0.955	0.00151974		NC_015869.2	5800000	1423	0.955	0.00149595		NC_015869.2	5800000	1423	0.955	0.0614932
NC_015869.2	6000000	1150	0.974	0.0011657		NC_015869.2	6000000	1150	0.974	0.00118575		NC_015869.2	6000000	1150	0.974	-0.065347
NC_015869.2	6200000	820	0.972	0.000788212		NC_015869.2	6200000	820	0.972	0.000847019		NC_015869.2	6200000	820	0.972	-0.268355
NC_015869.2	6400000	845	0.97	0.000795814		NC_015869.2	6400000	845	0.97	0.000874636		NC_015869.2	6400000	845	0.97	-0.348332
NC_015869.2	6600000	1167	0.96	0.00119534		NC_015869.2	6600000	1167	0.96	0.00121981		NC_015869.2	6600000	1167	0.96	-0.0775256
NC_015869.2	6800000	1494	0.959	0.00155037		NC_015869.2	6800000	1494	0.959	0.00156456		NC_015869.2	6800000	1494	0.959	-0.0350496
NC_015869.2	7000000	1536	0.954	0.00147627		NC_015869.2	7000000	1536	0.954	0.0016155		NC_015869.2	7000000	1536	0.954	-0.333132
NC_015869.2	7200000	1376	0.944	0.00124935		NC_015869.2	7200000	1376	0.944	0.00146355		NC_015869.2	7200000	1376	0.944	-0.565678
NC_015869.2	7400000	1408	0.94	0.0013189		NC_015869.2	7400000	1408	0.94	0.00150439		NC_015869.2	7400000	1408	0.94	-0.476573
NC_015869.2	7600000	1847	0.969	0.00187091		NC_015869.2	7600000	1847	0.969	0.00191403		NC_015869.2	7600000	1847	0.969	-0.0870751
NC_015869.2	7800000	1997	0.976	0.00210896		NC_015869.2	7800000	1997	0.976	0.00205338		NC_015869.2	7800000	1997	0.976	0.104629
NC_015869.2	8000000	1750	0.966	0.00186358		NC_015869.2	8000000	1750	0.966	0.00181865		NC_015869.2	8000000	1750	0.966	0.095493
NC_015869.2	8200000	1509	0.96	0.00154777		NC_015869.2	8200000	1509	0.96	0.0015784		NC_015869.2	8200000	1509	0.96	-0.0750078
NC_015869.2	8400000	1483	0.96	0.00149093		NC_015869.2	8400000	1483	0.96	0.00155023		NC_015869.2	8400000	1483	0.96	-0.147861
NC_015869.2	8600000	1409	0.974	0.00143597		NC_015869.2	8600000	1409	0.974	0.00145243		NC_015869.2	8600000	1409	0.974	-0.0438083
NC_015869.2	8800000	1279	0.978	0.00121728		NC_015869.2	8800000	1279	0.978	0.00131245		NC_015869.2	8800000	1279	0.978	-0.280276
NC_015869.2	9000000	904	0.986	0.000745415		NC_015869.2	9000000	904	0.986	0.000920359		NC_015869.2	9000000	904	0.986	-0.734705
NC_015869.2	9200000	1199	0.972	0.00118726		NC_015869.2	9200000	1199	0.972	0.00123767		NC_015869.2	9200000	1199	0.972	-0.157434
NC_015869.2	9400000	1886	0.969	0.00212524		NC_015869.2	9400000	1886	0.969	0.00195292		NC_015869.2	9400000	1886	0.969	0.341044
NC_015869.2	9600000	2064	0.991	0.00230067		NC_015869.2	9600000	2064	0.991	0.0020906		NC_015869.2	9600000	2064	0.991	0.388396
NC_015869.2	9800000	1788	0.994	0.00193541		NC_015869.2	9800000	1788	0.994	0.00180604		NC_015869.2	9800000	1788	0.994	0.276874
NC_015869.2	10000000	1324	0.959	0.00146589		NC_015869.2	10000000	1324	0.959	0.00138624		NC_015869.2	10000000	1324	0.959	0.222087
NC_015869.2	10200000	1434	0.941	0.00151031		NC_015869.2	10200000	1434	0.941	0.00152942		NC_015869.2	10200000	1434	0.941	-0.0483047
NC_015869.2	10400000	1681	0.969	0.00175834		NC_015869.2	10400000	1681	0.969	0.00174067		NC_015869.2	10400000	1681	0.969	0.0392282
NC_015869.2	10600000	1737	0.978	0.001876		NC_015869.2	10600000	1737	0.978	0.00178239		NC_015869.2	10600000	1737	0.978	0.203003
NC_015869.2	10800000	1662	0.978	0.00180305		NC_015869.2	10800000	1662	0.978	0.00170568		NC_015869.2	10800000	1662	0.978	0.220635
NC_015869.2	11000000	1235	0.886	0.00145551		NC_015869.2	11000000	1235	0.886	0.00140002		NC_015869.2	11000000	1235	0.886	0.153218
NC_015869.2	11200000	1147	0.87	0.00133574		NC_015869.2	11200000	1147	0.87	0.00132371		NC_015869.2	11200000	1147	0.87	0.0351312
NC_015869.2	11400000	1319	0.893	0.00147881		NC_015869.2	11400000	1319	0.893	0.00148246		NC_015869.2	11400000	1319	0.893	-0.00953047
NC_015869.2	11600000	1171	0.895	0.00131145		NC_015869.2	11600000	1171	0.895	0.00131336		NC_015869.2	11600000	1171	0.895	-0.00560708
NC_015869.2	11800000	820	0.738	0.00112096		NC_015869.2	11800000	820	0.738	0.00111487		NC_015869.2	11800000	820	0.738	0.0211157
NC_015869.2	12000000	619	0.736	0.000772567		NC_015869.2	12000000	619	0.736	0.000844727		NC_015869.2	12000000	619	0.736	-0.330182
NC_015869.2	12200000	670	0.875	0.00067503		NC_015869.2	12200000	670	0.875	0.000768945		NC_015869.2	12200000	670	0.875	-0.472073
NC_015869.2	12400000	639	0.877	0.000592253		NC_015869.2	12400000	639	0.877	0.000731362		NC_015869.2	12400000	639	0.877	-0.735181
NC_015869.2	12600000	644	0.969	0.000531634		NC_015869.2	12600000	644	0.969	0.000667452		NC_015869.2	12600000	644	0.969	-0.786516
NC_015869.2	12800000	666	0.951	0.000562115		NC_015869.2	12800000	666	0.951	0.000702757		NC_015869.2	12800000	666	0.951	-0.773533
NC_015869.2	13000000	709	0.923	0.00061667		NC_015869.2	13000000	709	0.923	0.000770791		NC_015869.2	13000000	709	0.923	-0.772855
NC_015869.2	13200000	747	0.946	0.000642724		NC_015869.2	13200000	747	0.946	0.000792622		NC_015869.2	13200000	747	0.946	-0.730971
NC_015869.2	13400000	832	0.934	0.000701954		NC_015869.2	13400000	832	0.934	0.000894699		NC_015869.2	13400000	832	0.934	-0.832682
NC_015869.2	13600000	926	0.935	0.000766966		NC_015869.2	13600000	926	0.935	0.000994325		NC_015869.2	13600000	926	0.935	-0.883805
NC_015869.2	13800000	714	0.978	0.000556474		NC_015869.2	13800000	714	0.978	0.000733156		NC_015869.2	13800000	714	0.978	-0.931467
NC_015869.2	14000000	516	0.962	0.000387633		NC_015869.2	14000000	516	0.962	0.000538746		NC_015869.2	14000000	516	0.962	-1.08414
NC_015869.2	14200000	584	0.932	0.00046131		NC_015869.2	14200000	584	0.932	0.000629238		NC_015869.2	14200000	584	0.932	-1.03152
NC_015869.2	14400000	581	0.953	0.000491146		NC_015869.2	14400000	581	0.953	0.000611976		NC_015869.2	14400000	581	0.953	-0.763154
NC_015869.2	14600000	652	0.881	0.000677436		NC_015869.2	14600000	652	0.881	0.000742804		NC_015869.2	14600000	652	0.881	-0.340148
NC_015869.2	14800000	913	0.868	0.00108563		NC_015869.2	14800000	913	0.868	0.00105542		NC_015869.2	14800000	913	0.868	0.110638
NC_015869.2	15000000	812	0.917	0.000926532		NC_015869.2	15000000	812	0.917	0.00088875		NC_015869.2	15000000	812	0.917	0.164316
NC_015869.2	15200000	486	0.858	0.000492881		NC_015869.2	15200000	486	0.858	0.000568788		NC_015869.2	15200000	486	0.858	-0.515826
NC_015869.2	15400000	431	0.832	0.000403214		NC_015869.2	15400000	431	0.832	0.000519737		NC_015869.2	15400000	431	0.832	-0.866558
NC_015869.2	15600000	418	0.817	0.000406118		NC_015869.2	15600000	418	0.817	0.000513679		NC_015869.2	15600000	418	0.817	-0.809343
NC_015869.2	15800000	1322	0.862	0.00155494		NC_015869.2	15800000	1322	0.862	0.00154016		NC_015869.2	15800000	1322	0.862	0.0370888
NC_015869.2	16000000	2394	0.955	0.00261899		NC_015869.2	16000000	2394	0.955	0.00251716		NC_015869.2	16000000	2394	0.955	0.156355
NC_015869.2	16200000	2231	0.986	0.0023		NC_015869.2	16200000	2231	0.986	0.00227266		NC_015869.2	16200000	2231	0.986	0.0465027
NC_015869.2	16400000	2037	0.988	0.00206155		NC_015869.2	16400000	2037	0.988	0.0020699		NC_015869.2	16400000	2037	0.988	-0.0155873
NC_015869.2	16600000	1907	0.98	0.00182052		NC_015869.2	16600000	1907	0.98	0.00195329		NC_015869.2	16600000	1907	0.98	-0.262718
NC_015869.2	16800000	1202	0.967	0.0010181		NC_015869.2	16800000	1202	0.967	0.00124872		NC_015869.2	16800000	1202	0.967	-0.713835
NC_015869.2	17000000	650	0.964	0.000528317		NC_015869.2	17000000	650	0.964	0.000677006		NC_015869.2	17000000	650	0.964	-0.848904
NC_015869.2	17200000	560	0.976	0.000451887		NC_015869.2	17200000	560	0.976	0.000576158		NC_015869.2	17200000	560	0.976	-0.833677
NC_015869.2	17400000	704	0.977	0.000570791		NC_015869.2	17400000	704	0.977	0.000723433		NC_015869.2	17400000	704	0.977	-0.815546
NC_015869.2	17600000	888	0.952	0.000755141		NC_015869.2	17600000	888	0.952	0.000936406		NC_015869.2	17600000	888	0.952	-0.74821
NC_015869.2	17800000	759	0.953	0.000645396		NC_015869.2	17800000	759	0.953	0.000799878		NC_015869.2	17800000	759	0.953	-0.74649
NC_015869.2	18000000	451	0.965	0.000358807		NC_015869.2	18000000	451	0.965	0.000469185		NC_015869.2	18000000	451	0.965	-0.909305
NC_015869.2	18200000	434	0.97	0.00032743		NC_015869.2	18200000	434	0.97	0.000449267		NC_015869.2	18200000	434	0.97	-1.0482
NC_015869.2	18400000	538	0.931	0.000436249		NC_015869.2	18400000	538	0.931	0.000579949		NC_015869.2	18400000	538	0.931	-0.957714
NC_015869.2	18600000	494	0.844	0.000439034		NC_015869.2	18600000	494	0.844	0.000587389		NC_015869.2	18600000	494	0.844	-0.976214
NC_015869.2	18800000	419	0.855	0.000361969		NC_015869.2	18800000	419	0.855	0.000491741		NC_015869.2	18800000	419	0.855	-1.02003
NC_015869.2	19000000	389	0.932	0.000301576		NC_015869.2	19000000	389	0.932	0.000418739		NC_015869.2	19000000	389	0.932	-1.08148
NC_015869.2	19200000	477	0.975	0.000347993		NC_015869.2	19200000	477	0.975	0.000490915		NC_015869.2	19200000	477	0.975	-1.12528
NC_015869.2	19400000	553	0.955	0.000407842		NC_015869.2	19400000	553	0.955	0.000581233		NC_015869.2	19400000	553	0.955	-1.15304
NC_015869.2	19600000	534	0.938	0.000405883		NC_015869.2	19600000	534	0.938	0.000571495		NC_015869.2	19600000	534	0.938	-1.12008
NC_015869.2	19800000	490	0.967	0.000358248		NC_015869.2	19800000	490	0.967	0.00050856		NC_015869.2	19800000	490	0.967	-1.1424
NC_015869.2	20000000	502	0.981	0.000357554		NC_015869.2	20000000	502	0.981	0.000513825		NC_015869.2	20000000	502	0.981	-1.17553
NC_015869.2	20200000	582	0.963	0.000441759		NC_015869.2	20200000	582	0.963	0.000606451		NC_015869.2	20200000	582	0.963	-1.04966
NC_015869.2	20400000	592	0.953	0.000466078		NC_015869.2	20400000	592	0.953	0.000623267		NC_015869.2	20400000	592	0.953	-0.97481
NC_015869.2	20600000	677	0.946	0.000545724		NC_015869.2	20600000	677	0.946	0.000718476		NC_015869.2	20600000	677	0.946	-0.929352
NC_015869.2	20800000	1114	0.949	0.00111934		NC_015869.2	20800000	1114	0.949	0.00117827		NC_015869.2	20800000	1114	0.949	-0.193329
NC_015869.2	21000000	1393	0.967	0.00151814		NC_015869.2	21000000	1393	0.967	0.00144585		NC_015869.2	21000000	1393	0.967	0.193242
NC_015869.2	21200000	1573	0.976	0.0017153		NC_015869.2	21200000	1573	0.976	0.00161751		NC_015869.2	21200000	1573	0.976	0.233685
NC_015869.2	21400000	1799	0.98	0.00196502		NC_015869.2	21400000	1799	0.98	0.00184219		NC_015869.2	21400000	1799	0.98	0.257702
NC_015869.2	21600000	1512	0.975	0.0016029		NC_015869.2	21600000	1512	0.975	0.00155657		NC_015869.2	21600000	1512	0.975	0.115053
NC_015869.2	21800000	976	0.958	0.00100508		NC_015869.2	21800000	976	0.958	0.00102263		NC_015869.2	21800000	976	0.958	-0.0663366
NC_015869.2	22000000	931	0.928	0.000941602		NC_015869.2	22000000	931	0.928	0.00100752		NC_015869.2	22000000	931	0.928	-0.252895
NC_015869.2	22200000	1440	0.796	0.00168903		NC_015869.2	22200000	1440	0.796	0.00181649		NC_015869.2	22200000	1440	0.796	-0.271208
NC_015869.2	22400000	1707	0.763	0.00205741		NC_015869.2	22400000	1707	0.763	0.0022453		NC_015869.2	22400000	1707	0.763	-0.323457
NC_015869.2	22600000	1390	0.886	0.0013499		NC_015869.2	22600000	1390	0.886	0.00157478		NC_015869.2	22600000	1390	0.886	-0.551951
NC_015869.2	22800000	1007	0.945	0.000949326		NC_015869.2	22800000	1007	0.945	0.00107021		NC_015869.2	22800000	1007	0.945	-0.436582
NC_015869.2	23000000	1169	0.971	0.00123067		NC_015869.2	23000000	1169	0.971	0.00120815		NC_015869.2	23000000	1169	0.971	0.0720612
NC_015869.2	23200000	1572	0.979	0.00170576		NC_015869.2	23200000	1572	0.979	0.00161266		NC_015869.2	23200000	1572	0.979	0.223141
NC_015869.2	23400000	1587	0.983	0.00168759		NC_015869.2	23400000	1587	0.983	0.00162121		NC_015869.2	23400000	1587	0.983	0.158259
NC_015869.2	23600000	1608	0.983	0.00164372		NC_015869.2	23600000	1608	0.983	0.00164288		NC_015869.2	23600000	1608	0.983	0.00196361
NC_015869.2	23800000	1757	0.974	0.00176053		NC_015869.2	23800000	1757	0.974	0.00181092		NC_015869.2	23800000	1757	0.974	-0.107549
NC_015869.2	24000000	1935	0.974	0.00191835		NC_015869.2	24000000	1935	0.974	0.00199417		NC_015869.2	24000000	1935	0.974	-0.146955
NC_015869.2	24200000	1894	0.976	0.00193841		NC_015869.2	24200000	1894	0.976	0.00194811		NC_015869.2	24200000	1894	0.976	-0.0192379
NC_015869.2	24400000	1926	0.976	0.00202722		NC_015869.2	24400000	1926	0.976	0.0019811		NC_015869.2	24400000	1926	0.976	0.0899704
NC_015869.2	24600000	2002	0.964	0.00211758		NC_015869.2	24600000	2002	0.964	0.00208587		NC_015869.2	24600000	2002	0.964	0.0587614
NC_015869.2	24800000	1787	0.93	0.00189873		NC_015869.2	24800000	1787	0.93	0.00192974		NC_015869.2	24800000	1787	0.93	-0.0621035
NC_015869.2	25000000	1462	0.836	0.00166307		NC_015869.2	25000000	1462	0.836	0.00175681		NC_015869.2	25000000	1462	0.836	-0.206261
NC_015869.2	25200000	1599	0.86	0.00183084		NC_015869.2	25200000	1599	0.86	0.00186683		NC_015869.2	25200000	1599	0.86	-0.0745121
NC_015869.2	25400000	2042	0.978	0.00210325		NC_015869.2	25400000	2042	0.978	0.00209597		NC_015869.2	25400000	2042	0.978	0.0134338
NC_015869.2	25600000	2064	0.991	0.00209492		NC_015869.2	25600000	2064	0.991	0.00209087		NC_015869.2	25600000	2064	0.991	0.00747739
NC_015869.2	25800000	2087	0.981	0.00211153		NC_015869.2	25800000	2087	0.981	0.00213532		NC_015869.2	25800000	2087	0.981	-0.043057
NC_015869.2	26000000	2013	0.981	0.00198707		NC_015869.2	26000000	2013	0.981	0.00205967		NC_015869.2	26000000	2013	0.981	-0.136237
NC_015869.2	26200000	2074	0.984	0.00207081		NC_015869.2	26200000	2074	0.984	0.0021164		NC_015869.2	26200000	2074	0.984	-0.0832515
NC_015869.2	26400000	2091	0.964	0.00219346		NC_015869.2	26400000	2091	0.964	0.00217851		NC_015869.2	26400000	2091	0.964	0.0265357
NC_015869.2	26600000	2002	0.97	0.00206539		NC_015869.2	26600000	2002	0.97	0.00207241		NC_015869.2	26600000	2002	0.97	-0.0130942
NC_015869.2	26800000	1994	0.981	0.00201467		NC_015869.2	26800000	1994	0.981	0.00204086		NC_015869.2	26800000	1994	0.981	-0.0496037
NC_015869.2	27000000	1134	0.578	0.0019578		NC_015869.2	27000000	1134	0.578	0.00196872		NC_015869.2	27000000	1134	0.578	-0.0214265
NC_015869.2	200000	2132	0.985	0.00214316		NC_015869.2	200000	2132	0.985	0.00217259		NC_015869.2	200000	2132	0.985	-0.0523567
NC_015869.2	400000	2311	0.983	0.00234897		NC_015869.2	400000	2311	0.983	0.00236029		NC_015869.2	400000	2311	0.983	-0.0185397
NC_015869.2	600000	2033	0.981	0.00209531		NC_015869.2	600000	2033	0.981	0.00208155		NC_015869.2	600000	2033	0.981	0.0255418
NC_015869.2	800000	1486	0.975	0.00150033		NC_015869.2	800000	1486	0.975	0.00152976		NC_015869.2	800000	1486	0.975	-0.0743629
NC_015869.2	1000000	1484	0.973	0.00155728		NC_015869.2	1000000	1484	0.973	0.00153057		NC_015869.2	1000000	1484	0.973	0.0674464
NC_015869.2	1200000	2211	0.978	0.00239084		NC_015869.2	1200000	2211	0.978	0.00226836		NC_015869.2	1200000	2211	0.978	0.208702
NC_015869.2	1400000	2215	0.939	0.00243501		NC_015869.2	1400000	2215	0.939	0.00236691		NC_015869.2	1400000	2215	0.939	0.1112
NC_015869.2	1600000	1943	0.937	0.00208463		NC_015869.2	1600000	1943	0.937	0.00208242		NC_015869.2	1600000	1943	0.937	0.00409862
NC_015869.2	1800000	2033	0.974	0.00208805		NC_015869.2	1800000	2033	0.974	0.00209544		NC_015869.2	1800000	2033	0.974	-0.0136213
NC_015869.2	2000000	1913	0.925	0.00211204		NC_015869.2	2000000	1913	0.925	0.00207583		NC_015869.2	2000000	1913	0.925	0.0674155
NC_015869.2	2200000	2035	0.925	0.00223708		NC_015869.2	2200000	2035	0.925	0.0022088		NC_015869.2	2200000	2035	0.925	0.0494962
NC_015869.2	2400000	1905	0.976	0.00186335		NC_015869.2	2400000	1905	0.976	0.00195957		NC_015869.2	2400000	1905	0.976	-0.18979
NC_015869.2	2600000	1697	0.975	0.00159937		NC_015869.2	2600000	1697	0.975	0.00174671		NC_015869.2	2600000	1697	0.975	-0.326043
NC_015869.2	2800000	1988	0.982	0.00194073		NC_015869.2	2800000	1988	0.982	0.00203291		NC_015869.2	2800000	1988	0.982	-0.17526
NC_015869.2	3000000	1989	0.98	0.00200252		NC_015869.2	3000000	1989	0.98	0.0020381		NC_015869.2	3000000	1989	0.98	-0.0674759
NC_015869.2	3200000	1536	0.915	0.00169437		NC_015869.2	3200000	1536	0.915	0.00168606		NC_015869.2	3200000	1536	0.915	0.0190514
NC_015869.2	3400000	1494	0.917	0.00163448		NC_015869.2	3400000	1494	0.917	0.00163611		NC_015869.2	3400000	1494	0.917	-0.00385233
NC_015869.2	3600000	1869	0.978	0.00190322		NC_015869.2	3600000	1869	0.978	0.00191823		NC_015869.2	3600000	1869	0.978	-0.0302544
NC_015869.2	3800000	2006	0.983	0.00207003		NC_015869.2	3800000	2006	0.983	0.00204877		NC_015869.2	3800000	2006	0.983	0.0401081
NC_015869.2	4000000	1802	0.984	0.00183861		NC_015869.2	4000000	1802	0.984	0.00183869		NC_015869.2	4000000	1802	0.984	-0.000174445
NC_015869.2	4200000	1411	0.983	0.00141757		NC_015869.2	4200000	1411	0.983	0.00144167		NC_015869.2	4200000	1411	0.983	-0.0646145
NC_015870.2	4400000	1187	0.984	0.00118293		NC_015870.2	4400000	1187	0.984	0.00121164		NC_015870.2	4400000	1187	0.984	-0.0915928
NC_015870.2	4600000	1337	0.978	0.00141733		NC_015870.2	4600000	1337	0.978	0.00137292		NC_015870.2	4600000	1337	0.978	0.125039
NC_015870.2	4800000	1440	0.976	0.00150215		NC_015870.2	4800000	1440	0.976	0.00148172		NC_015870.2	4800000	1440	0.976	0.0532848
NC_015870.2	5000000	1469	0.973	0.00141894		NC_015870.2	5000000	1469	0.973	0.00151637		NC_015870.2	5000000	1469	0.973	-0.248347
NC_015870.2	5200000	1525	0.931	0.00151006		NC_015870.2	5200000	1525	0.931	0.00164446		NC_015870.2	5200000	1525	0.931	-0.315904
NC_015870.2	5400000	1357	0.935	0.00130582		NC_015870.2	5400000	1357	0.935	0.001458		NC_015870.2	5400000	1357	0.935	-0.403415
NC_015870.2	5600000	1409	0.965	0.0012704		NC_015870.2	5600000	1409	0.965	0.00146554		NC_015870.2	5600000	1409	0.965	-0.51468
NC_015870.2	5800000	1468	0.975	0.0014342		NC_015870.2	5800000	1468	0.975	0.00151119		NC_015870.2	5800000	1468	0.975	-0.196924
NC_015870.2	6000000	1379	0.982	0.00148954		NC_015870.2	6000000	1379	0.982	0.00140911		NC_015870.2	6000000	1379	0.982	0.220624
NC_015870.2	6200000	1155	0.976	0.00119473		NC_015870.2	6200000	1155	0.976	0.00118786		NC_015870.2	6200000	1155	0.976	0.0223558
NC_015870.2	6400000	921	0.975	0.000940997		NC_015870.2	6400000	921	0.975	0.000948083		NC_015870.2	6400000	921	0.975	-0.0288909
NC_015870.2	6600000	1154	0.976	0.00120541		NC_015870.2	6600000	1154	0.976	0.0011873		NC_015870.2	6600000	1154	0.976	0.0589417
NC_015870.2	6800000	1322	0.98	0.00132822		NC_015870.2	6800000	1322	0.98	0.00135371		NC_015870.2	6800000	1322	0.98	-0.0727763
NC_015870.2	7000000	1170	0.981	0.00119691		NC_015870.2	7000000	1170	0.981	0.00119701		NC_015870.2	7000000	1170	0.981	-0.000312177
NC_015870.2	7200000	1213	0.984	0.00125731		NC_015870.2	7200000	1213	0.984	0.00123721		NC_015870.2	7200000	1213	0.984	0.0627856
NC_015870.2	7400000	1273	0.893	0.00140121		NC_015870.2	7400000	1273	0.893	0.0014311		NC_015870.2	7400000	1273	0.893	-0.0807314
NC_015870.2	7600000	897	0.773	0.00109118		NC_015870.2	7600000	897	0.773	0.00116546		NC_015870.2	7600000	897	0.773	-0.246363
NC_015870.2	7800000	925	0.851	0.00103666		NC_015870.2	7800000	925	0.851	0.00109161		NC_015870.2	7800000	925	0.851	-0.194563
NC_015870.2	8000000	1201	0.961	0.00119249		NC_015870.2	8000000	1201	0.961	0.00125524		NC_015870.2	8000000	1201	0.961	-0.193222
NC_015870.2	8200000	1077	0.956	0.00102721		NC_015870.2	8200000	1077	0.956	0.00113113		NC_015870.2	8200000	1077	0.956	-0.355101
NC_015870.2	8400000	748	0.945	0.000695506		NC_015870.2	8400000	748	0.945	0.000794506		NC_015870.2	8400000	748	0.945	-0.481622
NC_015870.2	8600000	427	0.958	0.000374856		NC_015870.2	8600000	427	0.958	0.000447279		NC_015870.2	8600000	427	0.958	-0.625843
NC_015870.2	8800000	334	0.974	0.000277816		NC_015870.2	8800000	334	0.974	0.0003441		NC_015870.2	8800000	334	0.974	-0.744544
NC_015870.2	9000000	372	0.966	0.000291708		NC_015870.2	9000000	372	0.966	0.000386728		NC_015870.2	9000000	372	0.966	-0.949682
NC_015870.2	9200000	559	0.9	0.000477141		NC_015870.2	9200000	559	0.9	0.000623595		NC_015870.2	9200000	559	0.9	-0.907753
NC_015870.2	9400000	638	0.8	0.000663023		NC_015870.2	9400000	638	0.8	0.000800578		NC_015870.2	9400000	638	0.8	-0.664117
NC_015870.2	9600000	864	0.715	0.00116639		NC_015870.2	9600000	864	0.715	0.00121326		NC_015870.2	9600000	864	0.715	-0.149304
NC_015870.2	9800000	867	0.577	0.0014202		NC_015870.2	9800000	867	0.577	0.00150954		NC_015870.2	9800000	867	0.577	-0.228735
NC_015870.2	10000000	700	0.535	0.00110657		NC_015870.2	10000000	700	0.535	0.00131343		NC_015870.2	10000000	700	0.535	-0.608754
NC_015870.2	10200000	791	0.783	0.000863472		NC_015870.2	10200000	791	0.783	0.00101459		NC_015870.2	10200000	791	0.783	-0.5757
NC_015870.2	10400000	695	0.866	0.000667385		NC_015870.2	10400000	695	0.866	0.000805843		NC_015870.2	10400000	695	0.866	-0.664109
NC_015870.2	10600000	811	0.843	0.000795377		NC_015870.2	10600000	811	0.843	0.000965947		NC_015870.2	10600000	811	0.843	-0.682528
NC_015870.2	10800000	766	0.89	0.000704662		NC_015870.2	10800000	766	0.89	0.000864608		NC_015870.2	10800000	766	0.89	-0.715031
NC_015870.2	11000000	564	0.906	0.00050912		NC_015870.2	11000000	564	0.906	0.000625187		NC_015870.2	11000000	564	0.906	-0.717577
NC_015870.2	11200000	588	0.955	0.000499536		NC_015870.2	11200000	588	0.955	0.000618211		NC_015870.2	11200000	588	0.955	-0.74198
NC_015870.2	11400000	644	0.942	0.000572229		NC_015870.2	11400000	644	0.942	0.000686451		NC_015870.2	11400000	644	0.942	-0.643146
NC_015870.2	11600000	675	0.91	0.000643983		NC_015870.2	11600000	675	0.91	0.000744258		NC_015870.2	11600000	675	0.91	-0.520765
NC_015870.2	11800000	631	0.919	0.000577082		NC_015870.2	11800000	631	0.919	0.000689184		NC_015870.2	11800000	631	0.919	-0.628706
NC_015870.2	12000000	568	0.885	0.000550445		NC_015870.2	12000000	568	0.885	0.000644413		NC_015870.2	12000000	568	0.885	-0.563621
NC_015870.2	12200000	563	0.885	0.000532408		NC_015870.2	12200000	563	0.885	0.00063864		NC_015870.2	12200000	563	0.885	-0.642939
NC_015870.2	12400000	676	0.966	0.000578715		NC_015870.2	12400000	676	0.966	0.000702409		NC_015870.2	12400000	676	0.966	-0.680662
NC_015870.2	12600000	567	0.975	0.000474719		NC_015870.2	12600000	567	0.975	0.000583611		NC_015870.2	12600000	567	0.975	-0.721179
NC_015870.2	12800000	354	0.974	0.000281447		NC_015870.2	12800000	354	0.974	0.000364893		NC_015870.2	12800000	354	0.974	-0.883912
NC_015870.2	13000000	447	0.647	0.00058115		NC_015870.2	13000000	447	0.647	0.000693711		NC_015870.2	13000000	447	0.647	-0.627162
NC_015870.2	13200000	743	0.417	NA		NC_015870.2	13200000	743	0.417	NA		NC_015870.2	13200000	743	0.417	NA
NC_015870.2	13400000	735	0.592	0.00103476		NC_015870.2	13400000	735	0.592	0.00124643		NC_015870.2	13400000	735	0.592	-0.656378
NC_015870.2	13600000	746	0.65	0.000873157		NC_015870.2	13600000	746	0.65	0.0011522		NC_015870.2	13600000	746	0.65	-0.936097
NC_015870.2	13800000	885	0.469	NA		NC_015870.2	13800000	885	0.469	NA		NC_015870.2	13800000	885	0.469	NA
NC_015870.2	14000000	745	0.499	NA		NC_015870.2	14000000	745	0.499	NA		NC_015870.2	14000000	745	0.499	NA
NC_015870.2	14200000	528	0.63	0.000663134		NC_015870.2	14200000	528	0.63	0.000841396		NC_015870.2	14200000	528	0.63	-0.818896
NC_015870.2	14400000	452	0.731	0.000477327		NC_015870.2	14400000	452	0.731	0.000621046		NC_015870.2	14400000	452	0.731	-0.89446
NC_015870.2	14600000	577	0.826	0.00054703		NC_015870.2	14600000	577	0.826	0.00070097		NC_015870.2	14600000	577	0.826	-0.848832
NC_015870.2	14800000	422	0.398	NA		NC_015870.2	14800000	422	0.398	NA		NC_015870.2	14800000	422	0.398	NA
NC_015870.2	200000	1493	0.892	0.00172752		NC_015870.2	200000	1493	0.892	0.00168002		NC_015870.2	200000	1493	0.892	0.109288
NC_015870.2	400000	1516	0.636	0.00224951		NC_015870.2	400000	1516	0.636	0.00239433		NC_015870.2	400000	1516	0.636	-0.233793
NC_015870.2	600000	1030	0.489	NA		NC_015870.2	600000	1030	0.489	NA		NC_015870.2	600000	1030	0.489	NA
NC_015870.2	800000	719	0.518	0.00117743		NC_015870.2	800000	719	0.518	0.00139386		NC_015870.2	800000	719	0.518	-0.600173
NC_015870.2	1000000	549	0.397	NA		NC_015870.2	1000000	549	0.397	NA		NC_015870.2	1000000	549	0.397	NA
NC_015870.2	1200000	612	0.435	NA		NC_015870.2	1200000	612	0.435	NA		NC_015870.2	1200000	612	0.435	NA
NC_015870.2	1400000	1055	0.546	0.00163784		NC_015870.2	1400000	1055	0.546	0.00194149		NC_015870.2	1400000	1055	0.546	-0.604521
NC_015870.2	1600000	1437	0.519	0.00235975		NC_015870.2	1600000	1437	0.519	0.00278034		NC_015870.2	1600000	1437	0.519	-0.584698
NC_015870.2	1800000	1573	0.629	0.00224743		NC_015870.2	1800000	1573	0.629	0.00250925		NC_015870.2	1800000	1573	0.629	-0.403296
NC_015870.2	2000000	1010	0.853	0.00114792		NC_015870.2	2000000	1010	0.853	0.00118823		NC_015870.2	2000000	1010	0.853	-0.131123
NC_015870.2	2200000	642	0.981	0.000645893		NC_015870.2	2200000	642	0.981	0.000657132		NC_015870.2	2200000	642	0.981	-0.0661118
NC_015870.2	2400000	889	0.978	0.000803298		NC_015870.2	2400000	889	0.978	0.000912679		NC_015870.2	2400000	889	0.978	-0.463229
NC_015870.2	2600000	1072	0.926	0.000988124		NC_015870.2	2600000	1072	0.926	0.00116247		NC_015870.2	2600000	1072	0.926	-0.579695
NC_015870.2	2800000	894	0.928	0.000902988		NC_015870.2	2800000	894	0.928	0.000966867		NC_015870.2	2800000	894	0.928	-0.255369
NC_015870.2	3000000	902	0.983	0.000937495		NC_015870.2	3000000	902	0.983	0.000921432		NC_015870.2	3000000	902	0.983	0.067379
NC_015870.2	3200000	1368	0.978	0.00145642		NC_015870.2	3200000	1368	0.978	0.00140421		NC_015870.2	3200000	1368	0.978	0.143727
NC_015870.2	3400000	1768	0.975	0.00185256		NC_015870.2	3400000	1768	0.975	0.00182109		NC_015870.2	3400000	1768	0.975	0.0667978
NC_015870.2	3600000	1860	0.981	0.00190232		NC_015870.2	3600000	1860	0.981	0.00190389		NC_015870.2	3600000	1860	0.981	-0.00317873
NC_015870.2	3800000	1945	0.979	0.00203683		NC_015870.2	3800000	1945	0.979	0.00199357		NC_015870.2	3800000	1945	0.979	0.0838649
NC_015870.2	4000000	2006	0.98	0.00201772		NC_015870.2	4000000	2006	0.98	0.00205593		NC_015870.2	4000000	2006	0.98	-0.0718397
NC_015870.2	4200000	1888	0.984	0.00174726		NC_015870.2	4200000	1888	0.984	0.00192592		NC_015870.2	4200000	1888	0.984	-0.358566
NC_015871.2	4400000	1836	0.989	0.00175254		NC_015871.2	4400000	1836	0.989	0.00186333		NC_015871.2	4400000	1836	0.989	-0.22981
NC_015871.2	4600000	1692	0.923	0.00185627		NC_015871.2	4600000	1692	0.923	0.00184103		NC_015871.2	4600000	1692	0.923	0.032011
NC_015871.2	4800000	1650	0.92	0.00185325		NC_015871.2	4800000	1650	0.92	0.00180137		NC_015871.2	4800000	1650	0.92	0.111323
NC_015871.2	5000000	1825	0.982	0.00183957		NC_015871.2	5000000	1825	0.982	0.0018662		NC_015871.2	5000000	1825	0.982	-0.0551646
NC_015871.2	5200000	1542	0.982	0.00152408		NC_015871.2	5200000	1542	0.982	0.00157586		NC_015871.2	5200000	1542	0.982	-0.127006
NC_015871.2	5400000	1069	0.984	0.00105172		NC_015871.2	5400000	1069	0.984	0.0010905		NC_015871.2	5400000	1069	0.984	-0.137473
NC_015871.2	5600000	659	0.982	0.000554714		NC_015871.2	5600000	659	0.982	0.000673662		NC_015871.2	5600000	659	0.982	-0.682473
NC_015871.2	5800000	449	0.966	0.000364223		NC_015871.2	5800000	449	0.966	0.000466338		NC_015871.2	5800000	449	0.966	-0.84636
NC_015871.2	6000000	642	0.968	0.000631445		NC_015871.2	6000000	642	0.968	0.000666003		NC_015871.2	6000000	642	0.968	-0.200562
NC_015871.2	6200000	951	0.988	0.000956832		NC_015871.2	6200000	951	0.988	0.000966243		NC_015871.2	6200000	951	0.988	-0.0376458
NC_015871.2	6400000	1214	0.985	0.00124804		NC_015871.2	6400000	1214	0.985	0.0012374		NC_015871.2	6400000	1214	0.985	0.0332418
NC_015871.2	6600000	1301	0.984	0.0012982		NC_015871.2	6600000	1301	0.984	0.00132792		NC_015871.2	6600000	1301	0.984	-0.0864937
NC_015871.2	6800000	997	0.988	0.00093334		NC_015871.2	6800000	997	0.988	0.00101285		NC_015871.2	6800000	997	0.988	-0.30342
NC_015871.2	7000000	663	0.927	0.000629088		NC_015871.2	7000000	663	0.927	0.000717814		NC_015871.2	7000000	663	0.927	-0.477765
NC_015871.2	7200000	1512	0.925	0.00164788		NC_015871.2	7200000	1512	0.925	0.00164092		NC_015871.2	7200000	1512	0.925	0.0163903
NC_015871.2	7400000	2218	0.986	0.00235145		NC_015871.2	7400000	2218	0.986	0.00225854		NC_015871.2	7400000	2218	0.986	0.15899
NC_015871.2	7600000	2092	0.936	0.00231866		NC_015871.2	7600000	2092	0.936	0.00224353		NC_015871.2	7600000	2092	0.936	0.129448
NC_015871.2	7800000	2041	0.869	0.00243624		NC_015871.2	7800000	2041	0.869	0.00235675		NC_015871.2	7800000	2041	0.869	0.13036
NC_015871.2	8000000	1845	0.908	0.00207297		NC_015871.2	8000000	1845	0.908	0.00203883		NC_015871.2	8000000	1845	0.908	0.0647245
NC_015871.2	8200000	1339	0.961	0.00127772		NC_015871.2	8200000	1339	0.961	0.00139938		NC_015871.2	8200000	1339	0.961	-0.336016
NC_015871.2	8400000	1220	0.972	0.0011269		NC_015871.2	8400000	1220	0.972	0.00126007		NC_015871.2	8400000	1220	0.972	-0.408479
NC_015871.2	8600000	1544	0.99	0.00153687		NC_015871.2	8600000	1544	0.99	0.00156547		NC_015871.2	8600000	1544	0.99	-0.0706181
NC_015871.2	8800000	1642	0.974	0.00174034		NC_015871.2	8800000	1642	0.974	0.00169146		NC_015871.2	8800000	1642	0.974	0.111679
NC_015871.2	9000000	1730	0.967	0.00185647		NC_015871.2	9000000	1730	0.967	0.00179673		NC_015871.2	9000000	1730	0.967	0.12852
NC_015871.2	9200000	1524	0.977	0.00157202		NC_015871.2	9200000	1524	0.977	0.00156595		NC_015871.2	9200000	1524	0.977	0.014992
NC_015871.2	9400000	1271	0.983	0.00122835		NC_015871.2	9400000	1271	0.983	0.00129736		NC_015871.2	9400000	1271	0.983	-0.205586
NC_015871.2	9600000	1272	0.969	0.0011336		NC_015871.2	9600000	1272	0.969	0.00131795		NC_015871.2	9600000	1272	0.969	-0.540636
NC_015871.2	9800000	1270	0.96	0.00114397		NC_015871.2	9800000	1270	0.96	0.00132839		NC_015871.2	9800000	1270	0.96	-0.536609
NC_015871.2	10000000	1038	0.939	0.000966362		NC_015871.2	10000000	1038	0.939	0.00110974		NC_015871.2	10000000	1038	0.939	-0.499396
NC_015871.2	10200000	834	0.73	0.000967518		NC_015871.2	10200000	834	0.73	0.0011471		NC_015871.2	10200000	834	0.73	-0.605116

## Sheet: Data_HVRX
Supplementary Table 2 HVRX Sliding windows analysis (400kb windows)
Chromosome	Position	Number of SNPs	Fraction covered	pi		Chromosome	Position	Number of SNPs	Fraction covered	theta		Chromosome	Position	Number of SNPs	Fraction covered	D
NC_015867.2	200000	2482	0.769	0.00271657		NC_015867.2	200000	2482	0.769	0.00324068		NC_015867.2	200000	2482	0.769	-0.625109
NC_015867.2	400000	2561	0.779	0.00280955		NC_015867.2	400000	2561	0.779	0.00329936		NC_015867.2	400000	2561	0.779	-0.573814
NC_015867.2	600000	2774	0.797	0.00293815		NC_015867.2	600000	2774	0.797	0.00349226		NC_015867.2	600000	2774	0.797	-0.613279
NC_015867.2	800000	2927	0.841	0.00293227		NC_015867.2	800000	2927	0.841	0.00349454		NC_015867.2	800000	2927	0.841	-0.621902
NC_015867.2	1000000	3026	0.856	0.00297315		NC_015867.2	1000000	3026	0.856	0.00354821		NC_015867.2	1000000	3026	0.856	-0.626437
NC_015867.2	1200000	2856	0.879	0.00259428		NC_015867.2	1200000	2856	0.879	0.0032614		NC_015867.2	1200000	2856	0.879	-0.790627
NC_015867.2	1400000	2374	0.875	0.00207049		NC_015867.2	1400000	2374	0.875	0.00272282		NC_015867.2	1400000	2374	0.875	-0.926023
NC_015867.2	1600000	2201	0.879	0.00201589		NC_015867.2	1600000	2201	0.879	0.0025132		NC_015867.2	1600000	2201	0.879	-0.764847
NC_015867.2	1800000	2466	0.879	0.0023514		NC_015867.2	1800000	2466	0.879	0.00281773		NC_015867.2	1800000	2466	0.879	-0.639691
NC_015867.2	2000000	2630	0.847	0.00259969		NC_015867.2	2000000	2630	0.847	0.00311761		NC_015867.2	2000000	2630	0.847	-0.642123
NC_015867.2	2200000	2583	0.871	0.00247162		NC_015867.2	2200000	2583	0.871	0.00297872		NC_015867.2	2200000	2583	0.871	-0.658019
NC_015867.2	2400000	2528	0.922	0.00217086		NC_015867.2	2400000	2528	0.922	0.00275289		NC_015867.2	2400000	2528	0.922	-0.817203
NC_015867.2	2600000	2546	0.883	0.00226465		NC_015867.2	2600000	2546	0.883	0.00289444		NC_015867.2	2600000	2546	0.883	-0.841013
NC_015867.2	2800000	2560	0.85	0.00241058		NC_015867.2	2800000	2560	0.85	0.00302283		NC_015867.2	2800000	2560	0.85	-0.782859
NC_015867.2	3000000	2608	0.872	0.0024752		NC_015867.2	3000000	2608	0.872	0.00300389		NC_015867.2	3000000	2608	0.872	-0.68028
NC_015867.2	3200000	2940	0.879	0.00288323		NC_015867.2	3200000	2940	0.879	0.0033586		NC_015867.2	3200000	2940	0.879	-0.547072
NC_015867.2	3400000	3075	0.85	0.00308139		NC_015867.2	3400000	3075	0.85	0.00363122		NC_015867.2	3400000	3075	0.85	-0.585264
NC_015867.2	3600000	3239	0.863	0.00323034		NC_015867.2	3600000	3239	0.863	0.0037686		NC_015867.2	3600000	3239	0.863	-0.552052
NC_015867.2	3800000	3405	0.822	0.00361971		NC_015867.2	3800000	3405	0.822	0.00415911		NC_015867.2	3800000	3405	0.822	-0.501283
NC_015867.2	4000000	3202	0.796	0.00346918		NC_015867.2	4000000	3202	0.796	0.00403674		NC_015867.2	4000000	3202	0.796	-0.54345
NC_015867.2	4200000	2924	0.886	0.00275796		NC_015867.2	4200000	2924	0.886	0.00331452		NC_015867.2	4200000	2924	0.886	-0.649036
NC_015867.2	4400000	2796	0.877	0.00264072		NC_015867.2	4400000	2796	0.877	0.00319974		NC_015867.2	4400000	2796	0.877	-0.675285
NC_015867.2	4600000	2726	0.823	0.00278544		NC_015867.2	4600000	2726	0.823	0.00332477		NC_015867.2	4600000	2726	0.823	-0.626994
NC_015867.2	4800000	2842	0.83	0.00291921		NC_015867.2	4800000	2842	0.83	0.00343646		NC_015867.2	4800000	2842	0.83	-0.581783
NC_015867.2	5000000	2994	0.841	0.00303367		NC_015867.2	5000000	2994	0.841	0.00357241		NC_015867.2	5000000	2994	0.841	-0.58289
NC_015867.2	5200000	2647	0.839	0.00258529		NC_015867.2	5200000	2647	0.839	0.00316869		NC_015867.2	5200000	2647	0.839	-0.711639
NC_015867.2	5400000	2391	0.868	0.00215143		NC_015867.2	5400000	2391	0.868	0.00276627		NC_015867.2	5400000	2391	0.868	-0.859093
NC_015867.2	5600000	2538	0.857	0.00238571		NC_015867.2	5600000	2538	0.857	0.00297272		NC_015867.2	5600000	2538	0.857	-0.763243
NC_015867.2	5800000	2740	0.862	0.00264896		NC_015867.2	5800000	2740	0.862	0.00318954		NC_015867.2	5800000	2740	0.862	-0.6551
NC_015867.2	6000000	2402	0.888	0.00219869		NC_015867.2	6000000	2402	0.888	0.00271498		NC_015867.2	6000000	2402	0.888	-0.735012
NC_015867.2	6200000	2197	0.873	0.00196341		NC_015867.2	6200000	2197	0.873	0.00252574		NC_015867.2	6200000	2197	0.873	-0.860547
NC_015867.2	6400000	1936	0.63	0.00245175		NC_015867.2	6400000	1936	0.63	0.00308567		NC_015867.2	6400000	1936	0.63	-0.794061
NC_015867.2	6600000	1782	0.579	0.0025202		NC_015867.2	6600000	1782	0.579	0.00308798		NC_015867.2	6600000	1782	0.579	-0.710686
NC_015867.2	6800000	2057	0.807	0.00200336		NC_015867.2	6800000	2057	0.807	0.00255976		NC_015867.2	6800000	2057	0.807	-0.840155
NC_015867.2	7000000	2199	0.867	0.00204295		NC_015867.2	7000000	2199	0.867	0.00254716		NC_015867.2	7000000	2199	0.867	-0.765118
NC_015867.2	7200000	2155	0.873	0.00201454		NC_015867.2	7200000	2155	0.873	0.00247939		NC_015867.2	7200000	2155	0.873	-0.724676
NC_015867.2	7400000	1889	0.855	0.0016639		NC_015867.2	7400000	1889	0.855	0.00221777		NC_015867.2	7400000	1889	0.855	-0.965306
NC_015867.2	7600000	1929	0.876	0.00168028		NC_015867.2	7600000	1929	0.876	0.00221117		NC_015867.2	7600000	1929	0.876	-0.928015
NC_015867.2	7800000	1799	0.845	0.00166099		NC_015867.2	7800000	1799	0.845	0.00213737		NC_015867.2	7800000	1799	0.845	-0.861473
NC_015867.2	8000000	1825	0.804	0.00173426		NC_015867.2	8000000	1825	0.804	0.00227962		NC_015867.2	8000000	1825	0.804	-0.924679
NC_015867.2	8200000	1866	0.846	0.00162594		NC_015867.2	8200000	1866	0.846	0.00221296		NC_015867.2	8200000	1866	0.846	-1.0253
NC_015867.2	8400000	2095	0.887	0.00172958		NC_015867.2	8400000	2095	0.887	0.00237039		NC_015867.2	8400000	2095	0.887	-1.04492
NC_015867.2	8600000	2286	0.864	0.00200309		NC_015867.2	8600000	2286	0.864	0.00265588		NC_015867.2	8600000	2286	0.864	-0.950027
NC_015867.2	8800000	2028	0.863	0.00173058		NC_015867.2	8800000	2028	0.863	0.00235931		NC_015867.2	8800000	2028	0.863	-1.03002
NC_015867.2	9000000	1993	0.885	0.00166808		NC_015867.2	9000000	1993	0.885	0.00225958		NC_015867.2	9000000	1993	0.885	-1.01181
NC_015867.2	9200000	2214	0.869	0.00204083		NC_015867.2	9200000	2214	0.869	0.00255809		NC_015867.2	9200000	2214	0.869	-0.781556
NC_015867.2	9400000	2608	0.861	0.00250857		NC_015867.2	9400000	2608	0.861	0.00304081		NC_015867.2	9400000	2608	0.861	-0.676528
NC_015867.2	9600000	3068	0.864	0.00310792		NC_015867.2	9600000	3068	0.864	0.0035647		NC_015867.2	9600000	3068	0.864	-0.495287
NC_015867.2	9800000	2689	0.842	0.00277883		NC_015867.2	9800000	2689	0.842	0.00320779		NC_015867.2	9800000	2689	0.842	-0.516869
NC_015867.2	10000000	2028	0.801	0.00199944		NC_015867.2	10000000	2028	0.801	0.00254325		NC_015867.2	10000000	2028	0.801	-0.826476
NC_015867.2	10200000	1848	0.739	0.00195143		NC_015867.2	10200000	1848	0.739	0.00251177		NC_015867.2	10200000	1848	0.739	-0.862266
NC_015867.2	10400000	2064	0.8	0.00215884		NC_015867.2	10400000	2064	0.8	0.00258893		NC_015867.2	10400000	2064	0.8	-0.642111
NC_015867.2	10600000	2208	0.875	0.00208952		NC_015867.2	10600000	2208	0.875	0.0025338		NC_015867.2	10600000	2208	0.875	-0.677741
NC_015867.2	10800000	1714	0.779	0.00167584		NC_015867.2	10800000	1714	0.779	0.00221001		NC_015867.2	10800000	1714	0.779	-0.934231
NC_015867.2	11000000	1504	0.727	0.00149423		NC_015867.2	11000000	1504	0.727	0.00207692		NC_015867.2	11000000	1504	0.727	-1.0844
NC_015867.2	11200000	1857	0.797	0.00181613		NC_015867.2	11200000	1857	0.797	0.00233935		NC_015867.2	11200000	1857	0.797	-0.86449
NC_015867.2	11400000	1872	0.838	0.00178527		NC_015867.2	11400000	1872	0.838	0.00224228		NC_015867.2	11400000	1872	0.838	-0.787787
NC_015867.2	11600000	1821	0.787	0.00189876		NC_015867.2	11600000	1821	0.787	0.00232293		NC_015867.2	11600000	1821	0.787	-0.705781
NC_015867.2	11800000	1962	0.779	0.00197148		NC_015867.2	11800000	1962	0.779	0.00252928		NC_015867.2	11800000	1962	0.779	-0.852423
NC_015867.2	12000000	1753	0.827	0.00142619		NC_015867.2	12000000	1753	0.827	0.00212867		NC_015867.2	12000000	1753	0.827	-1.27556
NC_015867.2	12200000	1660	0.831	0.00136863		NC_015867.2	12200000	1660	0.831	0.00200613		NC_015867.2	12200000	1660	0.831	-1.22826
NC_015867.2	12400000	1747	0.83	0.00156634		NC_015867.2	12400000	1747	0.83	0.00211311		NC_015867.2	12400000	1747	0.83	-1.00013
NC_015867.2	12600000	1868	0.851	0.00169217		NC_015867.2	12600000	1868	0.851	0.00220419		NC_015867.2	12600000	1868	0.851	-0.89785
NC_015867.2	12800000	1880	0.842	0.00168594		NC_015867.2	12800000	1880	0.842	0.00224079		NC_015867.2	12800000	1880	0.842	-0.957081
NC_015867.2	13000000	1800	0.848	0.00150237		NC_015867.2	13000000	1800	0.848	0.00213087		NC_015867.2	13000000	1800	0.848	-1.14004
NC_015867.2	13200000	1685	0.811	0.00136136		NC_015867.2	13200000	1685	0.811	0.00208643		NC_015867.2	13200000	1685	0.811	-1.34322
NC_015867.2	13400000	1034	0.483	NA		NC_015867.2	13400000	1034	0.483	NA		NC_015867.2	13400000	1034	0.483	NA
NC_015867.2	13600000	701	0.237	NA		NC_015867.2	13600000	701	0.237	NA		NC_015867.2	13600000	701	0.237	NA
NC_015867.2	13800000	1101	0.343	NA		NC_015867.2	13800000	1101	0.343	NA		NC_015867.2	13800000	1101	0.343	NA
NC_015867.2	14000000	1605	0.613	0.00193924		NC_015867.2	14000000	1605	0.613	0.00262902		NC_015867.2	14000000	1605	0.613	-1.01411
NC_015867.2	14200000	1941	0.815	0.00175468		NC_015867.2	14200000	1941	0.815	0.00239058		NC_015867.2	14200000	1941	0.815	-1.02817
NC_015867.2	14400000	1859	0.852	0.00152294		NC_015867.2	14400000	1859	0.852	0.0021916		NC_015867.2	14400000	1859	0.852	-1.17928
NC_015867.2	14600000	1781	0.86	0.00135836		NC_015867.2	14600000	1781	0.86	0.00207814		NC_015867.2	14600000	1781	0.86	-1.33874
NC_015867.2	14800000	1598	0.78	0.0013491		NC_015867.2	14800000	1598	0.78	0.00205643		NC_015867.2	14800000	1598	0.78	-1.32948
NC_015867.2	15000000	1543	0.777	0.00131422		NC_015867.2	15000000	1543	0.777	0.00199379		NC_015867.2	15000000	1543	0.777	-1.31742
NC_015867.2	15200000	1467	0.733	0.00129673		NC_015867.2	15200000	1467	0.733	0.00200892		NC_015867.2	15200000	1467	0.733	-1.37027
NC_015867.2	15400000	1121	0.417	NA		NC_015867.2	15400000	1121	0.417	NA		NC_015867.2	15400000	1121	0.417	NA
NC_015867.2	15600000	897	0.2	NA		NC_015867.2	15600000	897	0.2	NA		NC_015867.2	15600000	897	0.2	NA
NC_015867.2	15800000	890	0.23	NA		NC_015867.2	15800000	890	0.23	NA		NC_015867.2	15800000	890	0.23	NA
NC_015867.2	16000000	988	0.361	NA		NC_015867.2	16000000	988	0.361	NA		NC_015867.2	16000000	988	0.361	NA
NC_015867.2	16200000	1258	0.672	0.00118676		NC_015867.2	16200000	1258	0.672	0.00187926		NC_015867.2	16200000	1258	0.672	-1.42431
NC_015867.2	16400000	1452	0.82	0.00109615		NC_015867.2	16400000	1452	0.82	0.00177805		NC_015867.2	16400000	1452	0.82	-1.48234
NC_015867.2	16600000	1328	0.727	0.00113605		NC_015867.2	16600000	1328	0.727	0.00183434		NC_015867.2	16600000	1328	0.727	-1.47139
NC_015867.2	16800000	1467	0.764	0.00125245		NC_015867.2	16800000	1467	0.764	0.00192838		NC_015867.2	16800000	1467	0.764	-1.35482
NC_015867.2	17000000	1597	0.847	0.00123475		NC_015867.2	17000000	1597	0.847	0.00189382		NC_015867.2	17000000	1597	0.847	-1.34512
NC_015867.2	17200000	1468	0.847	0.00107788		NC_015867.2	17200000	1468	0.847	0.00174008		NC_015867.2	17200000	1468	0.847	-1.47092
NC_015867.2	17400000	1586	0.807	0.00125644		NC_015867.2	17400000	1586	0.807	0.0019742		NC_015867.2	17400000	1586	0.807	-1.40527
NC_015867.2	17600000	1637	0.793	0.0013334		NC_015867.2	17600000	1637	0.793	0.00207143		NC_015867.2	17600000	1637	0.793	-1.37713
NC_015867.2	17800000	1610	0.804	0.00128118		NC_015867.2	17800000	1610	0.804	0.00201067		NC_015867.2	17800000	1610	0.804	-1.40232
NC_015867.2	18000000	1667	0.824	0.00129977		NC_015867.2	18000000	1667	0.824	0.00202986		NC_015867.2	18000000	1667	0.824	-1.39022
NC_015867.2	18200000	1576	0.741	0.00139675		NC_015867.2	18200000	1576	0.741	0.00213583		NC_015867.2	18200000	1576	0.741	-1.33751
NC_015867.2	18400000	1189	0.502	0.00159308		NC_015867.2	18400000	1189	0.502	0.00237886		NC_015867.2	18400000	1189	0.502	-1.27675
NC_015867.2	18600000	1187	0.602	0.00128303		NC_015867.2	18600000	1187	0.602	0.0019804		NC_015867.2	18600000	1187	0.602	-1.36107
NC_015867.2	18800000	1438	0.766	0.00118309		NC_015867.2	18800000	1438	0.766	0.00188421		NC_015867.2	18800000	1438	0.766	-1.43824
NC_015867.2	19000000	1026	0.506	0.00129644		NC_015867.2	19000000	1026	0.506	0.00203506		NC_015867.2	19000000	1026	0.506	-1.40287
NC_015867.2	19200000	1164	0.543	0.00147189		NC_015867.2	19200000	1164	0.543	0.00215076		NC_015867.2	19200000	1164	0.543	-1.22003
NC_015867.2	19400000	2053	0.753	0.00196941		NC_015867.2	19400000	2053	0.753	0.00273816		NC_015867.2	19400000	2053	0.753	-1.08517
NC_015867.2	19600000	2226	0.769	0.00209532		NC_015867.2	19600000	2226	0.769	0.00290658		NC_015867.2	19600000	2226	0.769	-1.07883
NC_015867.2	19800000	1852	0.791	0.00160742		NC_015867.2	19800000	1852	0.791	0.0023503		NC_015867.2	19800000	1852	0.791	-1.22171
NC_015867.2	20000000	1504	0.755	0.00130557		NC_015867.2	20000000	1504	0.755	0.0020002		NC_015867.2	20000000	1504	0.755	-1.34232
NC_015867.2	20200000	1490	0.773	0.00126808		NC_015867.2	20200000	1490	0.773	0.00193578		NC_015867.2	20200000	1490	0.773	-1.33322
NC_015867.2	20400000	1746	0.848	0.00138934		NC_015867.2	20400000	1746	0.848	0.00206675		NC_015867.2	20400000	1746	0.848	-1.26688
NC_015867.2	20600000	1753	0.877	0.00132722		NC_015867.2	20600000	1753	0.877	0.0020075		NC_015867.2	20600000	1753	0.877	-1.30979
NC_015867.2	20800000	1713	0.873	0.00128834		NC_015867.2	20800000	1713	0.873	0.00196874		NC_015867.2	20800000	1713	0.873	-1.33582
NC_015867.2	21000000	1528	0.729	0.00139979		NC_015867.2	21000000	1528	0.729	0.00210407		NC_015867.2	21000000	1528	0.729	-1.29377
NC_015867.2	21200000	1621	0.711	0.00153428		NC_015867.2	21200000	1621	0.711	0.00228814		NC_015867.2	21200000	1621	0.711	-1.27344
NC_015867.2	21400000	1979	0.852	0.00157991		NC_015867.2	21400000	1979	0.852	0.00233151		NC_015867.2	21400000	1979	0.852	-1.24601
NC_015867.2	21600000	1725	0.744	0.0015789		NC_015867.2	21600000	1725	0.744	0.00232875		NC_015867.2	21600000	1725	0.744	-1.24457
NC_015867.2	21800000	1507	0.68	0.00149307		NC_015867.2	21800000	1507	0.68	0.00222591		NC_015867.2	21800000	1507	0.68	-1.27254
NC_015867.2	22000000	1714	0.796	0.00145981		NC_015867.2	22000000	1714	0.796	0.00216303		NC_015867.2	22000000	1714	0.796	-1.2566
NC_015867.2	22200000	1779	0.87	0.00138558		NC_015867.2	22200000	1779	0.87	0.00205385		NC_015867.2	22200000	1779	0.87	-1.25764
NC_015867.2	22400000	1808	0.82	0.00155168		NC_015867.2	22400000	1808	0.82	0.00221434		NC_015867.2	22400000	1808	0.82	-1.1567
NC_015867.2	22600000	1819	0.775	0.00167366		NC_015867.2	22600000	1819	0.775	0.00235632		NC_015867.2	22600000	1819	0.775	-1.1198
NC_015867.2	22800000	1745	0.808	0.00148538		NC_015867.2	22800000	1745	0.808	0.00216849		NC_015867.2	22800000	1745	0.808	-1.21761
NC_015867.2	23000000	1744	0.824	0.00142726		NC_015867.2	23000000	1744	0.824	0.00212386		NC_015867.2	23000000	1744	0.824	-1.26774
NC_015867.2	23200000	1818	0.752	0.00174713		NC_015867.2	23200000	1818	0.752	0.00242774		NC_015867.2	23200000	1818	0.752	-1.08361
NC_015867.2	23400000	1900	0.654	0.00222841		NC_015867.2	23400000	1900	0.654	0.00291858		NC_015867.2	23400000	1900	0.654	-0.91402
NC_015867.2	23600000	1733	0.689	0.00180237		NC_015867.2	23600000	1733	0.689	0.00252387		NC_015867.2	23600000	1733	0.689	-1.10495
NC_015867.2	23800000	1453	0.743	0.00127225		NC_015867.2	23800000	1453	0.743	0.00196393		NC_015867.2	23800000	1453	0.743	-1.36129
NC_015867.2	24000000	1371	0.75	0.00116782		NC_015867.2	24000000	1371	0.75	0.00183436		NC_015867.2	24000000	1371	0.75	-1.40446
NC_015867.2	24200000	1491	0.783	0.00124329		NC_015867.2	24200000	1491	0.783	0.00191193		NC_015867.2	24200000	1491	0.783	-1.35174
NC_015867.2	24400000	1922	0.831	0.00157192		NC_015867.2	24400000	1922	0.831	0.00232089		NC_015867.2	24400000	1922	0.831	-1.24732
NC_015867.2	24600000	2352	0.873	0.00188281		NC_015867.2	24600000	2352	0.873	0.0027037		NC_015867.2	24600000	2352	0.873	-1.17355
NC_015867.2	24800000	2481	0.888	0.00195968		NC_015867.2	24800000	2481	0.888	0.00280587		NC_015867.2	24800000	2481	0.888	-1.16566
NC_015867.2	25000000	2523	0.867	0.00208869		NC_015867.2	25000000	2523	0.867	0.00291986		NC_015867.2	25000000	2523	0.867	-1.10027
NC_015867.2	25200000	2408	0.812	0.00219598		NC_015867.2	25200000	2408	0.812	0.00297584		NC_015867.2	25200000	2408	0.812	-1.01293
NC_015867.2	25400000	2602	0.776	0.00266179		NC_015867.2	25400000	2602	0.776	0.00336537		NC_015867.2	25400000	2602	0.776	-0.808076
NC_015867.2	25600000	2935	0.81	0.00304331		NC_015867.2	25600000	2935	0.81	0.0036364		NC_015867.2	25600000	2935	0.81	-0.630408
NC_015867.2	25800000	2889	0.827	0.00289862		NC_015867.2	25800000	2889	0.827	0.00350663		NC_015867.2	25800000	2889	0.827	-0.670179
NC_015867.2	26000000	3043	0.842	0.00294895		NC_015867.2	26000000	3043	0.842	0.0036286		NC_015867.2	26000000	3043	0.842	-0.72397
NC_015867.2	26200000	3277	0.869	0.00314562		NC_015867.2	26200000	3277	0.869	0.0037861		NC_015867.2	26200000	3277	0.869	-0.65386
NC_015867.2	26400000	3575	0.88	0.00347432		NC_015867.2	26400000	3575	0.88	0.00408031		NC_015867.2	26400000	3575	0.88	-0.574044
NC_015867.2	26600000	3474	0.88	0.00335229		NC_015867.2	26600000	3474	0.88	0.00396202		NC_015867.2	26600000	3474	0.88	-0.594833
NC_015867.2	26800000	2935	0.856	0.00281264		NC_015867.2	26800000	2935	0.856	0.00344337		NC_015867.2	26800000	2935	0.856	-0.707993
NC_015867.2	27000000	3091	0.854	0.00293691		NC_015867.2	27000000	3091	0.854	0.00363403		NC_015867.2	27000000	3091	0.854	-0.741467
NC_015867.2	27200000	3443	0.874	0.00331049		NC_015867.2	27200000	3443	0.874	0.00395526		NC_015867.2	27200000	3443	0.874	-0.630091
NC_015867.2	27400000	3247	0.852	0.00326602		NC_015867.2	27400000	3247	0.852	0.00382796		NC_015867.2	27400000	3247	0.852	-0.567404
NC_015867.2	27600000	3038	0.828	0.00303666		NC_015867.2	27600000	3038	0.828	0.00368171		NC_015867.2	27600000	3038	0.828	-0.677205
NC_015867.2	27800000	3100	0.856	0.00295924		NC_015867.2	27800000	3100	0.856	0.00363424		NC_015867.2	27800000	3100	0.856	-0.7179
NC_015867.2	28000000	3282	0.883	0.00306279		NC_015867.2	28000000	3282	0.883	0.00373027		NC_015867.2	28000000	3282	0.883	-0.691627
NC_015867.2	28200000	3271	0.844	0.00322767		NC_015867.2	28200000	3271	0.844	0.00389092		NC_015867.2	28200000	3271	0.844	-0.658861
NC_015867.2	28400000	3258	0.855	0.00321576		NC_015867.2	28400000	3258	0.855	0.00382366		NC_015867.2	28400000	3258	0.855	-0.614503
NC_015867.2	28600000	3026	0.896	0.00278536		NC_015867.2	28600000	3026	0.896	0.00339091		NC_015867.2	28600000	3026	0.896	-0.690245
NC_015867.2	28800000	2597	0.892	0.00233198		NC_015867.2	28800000	2597	0.892	0.00292404		NC_015867.2	28800000	2597	0.892	-0.782628
NC_015867.2	29000000	2575	0.899	0.00228668		NC_015867.2	29000000	2575	0.899	0.00287424		NC_015867.2	29000000	2575	0.899	-0.790127
NC_015867.2	29200000	2665	0.917	0.0023076		NC_015867.2	29200000	2665	0.917	0.00291638		NC_015867.2	29200000	2665	0.917	-0.806846
NC_015867.2	29400000	2638	0.917	0.00231299		NC_015867.2	29400000	2638	0.917	0.00288669		NC_015867.2	29400000	2638	0.917	-0.768168
NC_015867.2	29600000	2786	0.864	0.00271592		NC_015867.2	29600000	2786	0.864	0.00323688		NC_015867.2	29600000	2786	0.864	-0.62209
NC_015867.2	29800000	3109	0.869	0.00306179		NC_015867.2	29800000	3109	0.869	0.00358985		NC_015867.2	29800000	3109	0.869	-0.568569
NC_015867.2	30000000	2562	0.893	0.00235695		NC_015867.2	30000000	2562	0.893	0.00287982		NC_015867.2	30000000	2562	0.893	-0.701779
NC_015867.2	30200000	2024	0.795	0.00204746		NC_015867.2	30200000	2024	0.795	0.00255434		NC_015867.2	30200000	2024	0.795	-0.767009
NC_015867.2	30400000	2207	0.789	0.00226587		NC_015867.2	30400000	2207	0.789	0.00280659		NC_015867.2	30400000	2207	0.789	-0.744676
NC_015867.2	30600000	2585	0.873	0.00246518		NC_015867.2	30600000	2585	0.873	0.00297377		NC_015867.2	30600000	2585	0.873	-0.66104
NC_015867.2	30800000	2490	0.893	0.002376		NC_015867.2	30800000	2490	0.893	0.00279937		NC_015867.2	30800000	2490	0.893	-0.584573
NC_015867.2	31000000	2287	0.914	0.00214812		NC_015867.2	31000000	2287	0.914	0.00251146		NC_015867.2	31000000	2287	0.914	-0.559184
NC_015867.2	31200000	2408	0.913	0.00230021		NC_015867.2	31200000	2408	0.913	0.00264753		NC_015867.2	31200000	2408	0.913	-0.507067
NC_015867.2	31400000	1987	0.898	0.00178145		NC_015867.2	31400000	1987	0.898	0.00222138		NC_015867.2	31400000	1987	0.898	-0.765474
NC_015867.2	200000	2248	0.815	0.00221146		NC_015867.2	200000	2248	0.815	0.00276961		NC_015867.2	200000	2248	0.815	-0.778936
NC_015867.2	400000	2411	0.807	0.0025112		NC_015867.2	400000	2411	0.807	0.00299979		NC_015867.2	400000	2411	0.807	-0.629548
NC_015867.2	600000	2530	0.726	0.00300143		NC_015867.2	600000	2530	0.726	0.00349633		NC_015867.2	600000	2530	0.726	-0.547116
NC_015867.2	800000	2826	0.755	0.00320155		NC_015867.2	800000	2826	0.755	0.00375893		NC_015867.2	800000	2826	0.755	-0.573138
NC_015867.2	1000000	3239	0.861	0.00324013		NC_015867.2	1000000	3239	0.861	0.00377614		NC_015867.2	1000000	3239	0.861	-0.548654
NC_015867.2	1200000	3043	0.85	0.00303717		NC_015867.2	1200000	3043	0.85	0.00359196		NC_015867.2	1200000	3043	0.85	-0.596989
NC_015867.2	1400000	2816	0.821	0.00285592		NC_015867.2	1400000	2816	0.821	0.00344482		NC_015867.2	1400000	2816	0.821	-0.660769
NC_015867.2	1600000	2996	0.836	0.00299597		NC_015867.2	1600000	2996	0.836	0.00359796		NC_015867.2	1600000	2996	0.836	-0.646703
NC_015867.2	1800000	3058	0.857	0.00303937		NC_015867.2	1800000	3058	0.857	0.00358275		NC_015867.2	1800000	3058	0.857	-0.586217
NC_015867.2	2000000	3110	0.867	0.00307085		NC_015867.2	2000000	3110	0.867	0.00360132		NC_015867.2	2000000	3110	0.867	-0.569338
NC_015868.2	2200000	3308	0.871	0.00319821		NC_015868.2	2200000	3308	0.871	0.00381374		NC_015868.2	2200000	3308	0.871	-0.62384
NC_015868.2	2400000	3045	0.862	0.00290836		NC_015868.2	2400000	3045	0.862	0.00354777		NC_015868.2	2400000	3045	0.862	-0.69662
NC_015868.2	2600000	2685	0.868	0.00251255		NC_015868.2	2600000	2685	0.868	0.00310465		NC_015868.2	2600000	2685	0.868	-0.737154
NC_015868.2	2800000	2475	0.874	0.00221114		NC_015868.2	2800000	2475	0.874	0.00284388		NC_015868.2	2800000	2475	0.874	-0.859978
NC_015868.2	3000000	2320	0.884	0.00195748		NC_015868.2	3000000	2320	0.884	0.00263331		NC_015868.2	3000000	2320	0.884	-0.991991
NC_015868.2	3200000	2273	0.868	0.00203677		NC_015868.2	3200000	2273	0.868	0.00262788		NC_015868.2	3200000	2273	0.868	-0.869427
NC_015868.2	3400000	2059	0.839	0.00192446		NC_015868.2	3400000	2059	0.839	0.00246287		NC_015868.2	3400000	2059	0.839	-0.844976
NC_015868.2	3600000	2384	0.868	0.00217033		NC_015868.2	3600000	2384	0.868	0.00275801		NC_015868.2	3600000	2384	0.868	-0.823602
NC_015868.2	3800000	3239	0.899	0.00303741		NC_015868.2	3800000	3239	0.899	0.00361829		NC_015868.2	3800000	3239	0.899	-0.620526
NC_015868.2	4000000	3078	0.86	0.00301631		NC_015868.2	4000000	3078	0.86	0.00359282		NC_015868.2	4000000	3078	0.86	-0.620219
NC_015868.2	4200000	2699	0.861	0.00259069		NC_015868.2	4200000	2699	0.861	0.00314754		NC_015868.2	4200000	2699	0.861	-0.683817
NC_015868.2	4400000	2738	0.863	0.00260522		NC_015868.2	4400000	2738	0.863	0.00318567		NC_015868.2	4400000	2738	0.863	-0.704269
NC_015868.2	4600000	2302	0.831	0.00206883		NC_015868.2	4600000	2302	0.831	0.00278062		NC_015868.2	4600000	2302	0.831	-0.989426
NC_015868.2	4800000	1875	0.838	0.00150804		NC_015868.2	4800000	1875	0.838	0.00224571		NC_015868.2	4800000	1875	0.838	-1.26963
NC_015868.2	5000000	1896	0.824	0.00166586		NC_015868.2	5000000	1896	0.824	0.00231099		NC_015868.2	5000000	1896	0.824	-1.079
NC_015868.2	5200000	2340	0.845	0.0022492		NC_015868.2	5200000	2340	0.845	0.00277926		NC_015868.2	5200000	2340	0.845	-0.737167
NC_015868.2	5400000	2779	0.843	0.00276782		NC_015868.2	5400000	2779	0.843	0.00331009		NC_015868.2	5400000	2779	0.843	-0.633211
NC_015868.2	5600000	2780	0.813	0.00278794		NC_015868.2	5600000	2780	0.813	0.00343306		NC_015868.2	5600000	2780	0.813	-0.726332
NC_015868.2	5800000	2821	0.834	0.00278049		NC_015868.2	5800000	2821	0.834	0.00339717		NC_015868.2	5800000	2821	0.834	-0.701637
NC_015868.2	6000000	2899	0.873	0.0028261		NC_015868.2	6000000	2899	0.873	0.00333554		NC_015868.2	6000000	2899	0.873	-0.590333
NC_015868.2	6200000	2712	0.879	0.00259017		NC_015868.2	6200000	2712	0.879	0.00309808		NC_015868.2	6200000	2712	0.879	-0.633683
NC_015868.2	6400000	2391	0.796	0.0024468		NC_015868.2	6400000	2391	0.796	0.00301449		NC_015868.2	6400000	2391	0.796	-0.7279
NC_015868.2	6600000	2649	0.807	0.00274291		NC_015868.2	6600000	2649	0.807	0.0032966		NC_015868.2	6600000	2649	0.807	-0.649195
NC_015868.2	6800000	2849	0.879	0.00275963		NC_015868.2	6800000	2849	0.879	0.00325419		NC_015868.2	6800000	2849	0.879	-0.587419
NC_015868.2	7000000	2513	0.852	0.00243216		NC_015868.2	7000000	2513	0.852	0.00296255		NC_015868.2	7000000	2513	0.852	-0.691989
NC_015868.2	7200000	2250	0.856	0.00202397		NC_015868.2	7200000	2250	0.856	0.00263965		NC_015868.2	7200000	2250	0.856	-0.90153
NC_015868.2	7400000	2070	0.892	0.0017499		NC_015868.2	7400000	2070	0.892	0.00232958		NC_015868.2	7400000	2070	0.892	-0.961795
NC_015868.2	7600000	2304	0.858	0.00215009		NC_015868.2	7600000	2304	0.858	0.00269653		NC_015868.2	7600000	2304	0.858	-0.783263
NC_015868.2	7800000	2596	0.793	0.00270979		NC_015868.2	7800000	2596	0.793	0.00328482		NC_015868.2	7800000	2596	0.793	-0.67663
NC_015868.2	8000000	2417	0.821	0.00241423		NC_015868.2	8000000	2417	0.821	0.00295679		NC_015868.2	8000000	2417	0.821	-0.709245
NC_015868.2	8200000	2115	0.863	0.00188209		NC_015868.2	8200000	2115	0.863	0.0024598		NC_015868.2	8200000	2115	0.863	-0.907774
NC_015868.2	8400000	2136	0.867	0.00177994		NC_015868.2	8400000	2136	0.867	0.00247215		NC_015868.2	8400000	2136	0.867	-1.08228
NC_015868.2	8600000	2147	0.858	0.00178447		NC_015868.2	8600000	2147	0.858	0.0025109		NC_015868.2	8600000	2147	0.858	-1.11824
NC_015868.2	8800000	2433	0.839	0.00224342		NC_015868.2	8800000	2433	0.839	0.00290992		NC_015868.2	8800000	2433	0.839	-0.885304
NC_015868.2	9000000	2341	0.837	0.00216879		NC_015868.2	9000000	2341	0.837	0.00280749		NC_015868.2	9000000	2341	0.837	-0.879326
NC_015868.2	9200000	2229	0.859	0.00194303		NC_015868.2	9200000	2229	0.859	0.00260451		NC_015868.2	9200000	2229	0.859	-0.981669
NC_015868.2	9400000	2433	0.864	0.00221861		NC_015868.2	9400000	2433	0.864	0.0028257		NC_015868.2	9400000	2433	0.864	-0.830429
NC_015868.2	9600000	2225	0.8	0.00224131		NC_015868.2	9600000	2225	0.8	0.00279253		NC_015868.2	9600000	2225	0.8	-0.762955
NC_015868.2	9800000	2377	0.819	0.00234334		NC_015868.2	9800000	2377	0.819	0.00291468		NC_015868.2	9800000	2377	0.819	-0.757663
NC_015868.2	10000000	2839	0.865	0.00272048		NC_015868.2	10000000	2839	0.865	0.00329555		NC_015868.2	10000000	2839	0.865	-0.674475
NC_015868.2	10200000	2634	0.845	0.00251677		NC_015868.2	10200000	2634	0.845	0.00312949		NC_015868.2	10200000	2634	0.845	-0.756774
NC_015868.2	10400000	2146	0.79	0.00206879		NC_015868.2	10400000	2146	0.79	0.00272786		NC_015868.2	10400000	2146	0.79	-0.93386
NC_015868.2	10600000	2059	0.752	0.00210637		NC_015868.2	10600000	2059	0.752	0.00274961		NC_015868.2	10600000	2059	0.752	-0.90421
NC_015868.2	10800000	2179	0.786	0.00217447		NC_015868.2	10800000	2179	0.786	0.00278168		NC_015868.2	10800000	2179	0.786	-0.843734
NC_015868.2	11000000	2551	0.799	0.00262237		NC_015868.2	11000000	2551	0.799	0.0032059		NC_015868.2	11000000	2551	0.799	-0.703538
NC_015868.2	11200000	2820	0.843	0.00278145		NC_015868.2	11200000	2820	0.843	0.0033598		NC_015868.2	11200000	2820	0.843	-0.665346
NC_015868.2	11400000	2411	0.845	0.00226373		NC_015868.2	11400000	2411	0.845	0.00286617		NC_015868.2	11400000	2411	0.845	-0.812422
NC_015868.2	11600000	1902	0.826	0.00166541		NC_015868.2	11600000	1902	0.826	0.00231197		NC_015868.2	11600000	1902	0.826	-1.08095
NC_015868.2	11800000	1813	0.857	0.00146831		NC_015868.2	11800000	1813	0.857	0.00212408		NC_015868.2	11800000	1813	0.857	-1.1933
NC_015868.2	12000000	1824	0.838	0.0015425		NC_015868.2	12000000	1824	0.838	0.00218519		NC_015868.2	12000000	1824	0.838	-1.1368
NC_015868.2	12200000	1785	0.813	0.00157991		NC_015868.2	12200000	1785	0.813	0.00220332		NC_015868.2	12200000	1785	0.813	-1.09363
NC_015868.2	12400000	1866	0.849	0.00162503		NC_015868.2	12400000	1866	0.849	0.00220553		NC_015868.2	12400000	1866	0.849	-1.01732
NC_015868.2	12600000	2222	0.881	0.00195622		NC_015868.2	12600000	2222	0.881	0.00253193		NC_015868.2	12600000	2222	0.881	-0.87887
NC_015868.2	12800000	2543	0.878	0.0022915		NC_015868.2	12800000	2543	0.878	0.00290594		NC_015868.2	12800000	2543	0.878	-0.817275
NC_015868.2	13000000	2395	0.861	0.00216078		NC_015868.2	13000000	2395	0.861	0.00279402		NC_015868.2	13000000	2395	0.861	-0.876003
NC_015868.2	13200000	2031	0.855	0.00179403		NC_015868.2	13200000	2031	0.855	0.00238489		NC_015868.2	13200000	2031	0.855	-0.95762
NC_015868.2	13400000	1988	0.855	0.00179834		NC_015868.2	13400000	1988	0.855	0.00233335		NC_015868.2	13400000	1988	0.855	-0.886243
NC_015868.2	13600000	1989	0.741	0.00215637		NC_015868.2	13600000	1989	0.741	0.00269458		NC_015868.2	13600000	1989	0.741	-0.772034
NC_015868.2	13800000	1934	0.678	0.00229635		NC_015868.2	13800000	1934	0.678	0.00286296		NC_015868.2	13800000	1934	0.678	-0.76496
NC_015868.2	14000000	2230	0.798	0.00224858		NC_015868.2	14000000	2230	0.798	0.00280539		NC_015868.2	14000000	2230	0.798	-0.767165
NC_015868.2	14200000	2401	0.86	0.00223825		NC_015868.2	14200000	2401	0.86	0.00280146		NC_015868.2	14200000	2401	0.86	-0.777069
NC_015868.2	14400000	1969	0.839	0.00180819		NC_015868.2	14400000	1969	0.839	0.00235625		NC_015868.2	14400000	1969	0.839	-0.899041
NC_015868.2	14600000	1846	0.81	0.00174472		NC_015868.2	14600000	1846	0.81	0.00228654		NC_015868.2	14600000	1846	0.81	-0.915906
NC_015868.2	14800000	1824	0.797	0.00168878		NC_015868.2	14800000	1824	0.797	0.00229852		NC_015868.2	14800000	1824	0.797	-1.02535
NC_015868.2	15000000	1678	0.821	0.00144163		NC_015868.2	15000000	1678	0.821	0.00205084		NC_015868.2	15000000	1678	0.821	-1.14818
NC_015868.2	15200000	1318	0.617	0.00157175		NC_015868.2	15200000	1318	0.617	0.00214316		NC_015868.2	15200000	1318	0.617	-1.03055
NC_015868.2	15400000	1323	0.624	0.00153616		NC_015868.2	15400000	1323	0.624	0.00212873		NC_015868.2	15400000	1323	0.624	-1.07594
NC_015868.2	15600000	1946	0.844	0.00179033		NC_015868.2	15600000	1946	0.844	0.00231393		NC_015868.2	15600000	1946	0.844	-0.874623
NC_015868.2	15800000	2183	0.857	0.00207723		NC_015868.2	15800000	2183	0.857	0.00255842		NC_015868.2	15800000	2183	0.857	-0.726975
NC_015868.2	16000000	2181	0.857	0.00202949		NC_015868.2	16000000	2181	0.857	0.00255611		NC_015868.2	16000000	2181	0.857	-0.796325
NC_015868.2	16200000	2241	0.835	0.00213921		NC_015868.2	16200000	2241	0.835	0.00269338		NC_015868.2	16200000	2241	0.835	-0.795282
NC_015868.2	16400000	2194	0.824	0.00208761		NC_015868.2	16400000	2194	0.824	0.00267344		NC_015868.2	16400000	2194	0.824	-0.846979
NC_015868.2	16600000	1791	0.693	0.0019854		NC_015868.2	16600000	1791	0.693	0.00259358		NC_015868.2	16600000	1791	0.693	-0.906374
NC_015868.2	16800000	1688	0.663	0.00191425		NC_015868.2	16800000	1688	0.663	0.00255743		NC_015868.2	16800000	1688	0.663	-0.972075
NC_015868.2	17000000	1707	0.792	0.00152637		NC_015868.2	17000000	1707	0.792	0.00216352		NC_015868.2	17000000	1707	0.792	-1.13829
NC_015868.2	17200000	1445	0.688	0.00150216		NC_015868.2	17200000	1445	0.688	0.00210724		NC_015868.2	17200000	1445	0.688	-1.10986
NC_015868.2	17400000	1518	0.678	0.00165927		NC_015868.2	17400000	1518	0.678	0.00224742		NC_015868.2	17400000	1518	0.678	-1.01151
NC_015868.2	17600000	2188	0.824	0.00211514		NC_015868.2	17600000	2188	0.824	0.00266619		NC_015868.2	17600000	2188	0.824	-0.798868
NC_015868.2	17800000	2588	0.859	0.00250607		NC_015868.2	17800000	2588	0.859	0.0030233		NC_015868.2	17800000	2588	0.859	-0.661263
NC_015868.2	18000000	2691	0.865	0.00258149		NC_015868.2	18000000	2691	0.865	0.00312388		NC_015868.2	18000000	2691	0.865	-0.671102
NC_015868.2	18200000	2602	0.873	0.00243823		NC_015868.2	18200000	2602	0.873	0.00299305		NC_015868.2	18200000	2602	0.873	-0.716491
NC_015868.2	18400000	2086	0.89	0.00173908		NC_015868.2	18400000	2086	0.89	0.00235372		NC_015868.2	18400000	2086	0.89	-1.00935
NC_015868.2	18600000	1644	0.856	0.00128441		NC_015868.2	18600000	1644	0.856	0.00192771		NC_015868.2	18600000	1644	0.856	-1.28987
NC_015868.2	18800000	1663	0.845	0.00143777		NC_015868.2	18800000	1663	0.845	0.00197522		NC_015868.2	18800000	1663	0.845	-1.05171
NC_015868.2	19000000	1801	0.817	0.00166599		NC_015868.2	19000000	1801	0.817	0.00221198		NC_015868.2	19000000	1801	0.817	-0.954066
NC_015868.2	19200000	1894	0.811	0.00174773		NC_015868.2	19200000	1894	0.811	0.00234393		NC_015868.2	19200000	1894	0.811	-0.983139
NC_015868.2	19400000	1889	0.779	0.00184758		NC_015868.2	19400000	1889	0.779	0.00243397		NC_015868.2	19400000	1889	0.779	-0.931198
NC_015868.2	19600000	2038	0.785	0.0020333		NC_015868.2	19600000	2038	0.785	0.00260527		NC_015868.2	19600000	2038	0.785	-0.848581
NC_015868.2	19800000	2198	0.882	0.00191087		NC_015868.2	19800000	2198	0.882	0.00250188		NC_015868.2	19800000	2198	0.882	-0.913067
NC_015868.2	20000000	2225	0.847	0.00206485		NC_015868.2	20000000	2225	0.847	0.00263627		NC_015868.2	20000000	2225	0.847	-0.837794
NC_015868.2	20200000	2339	0.81	0.00238223		NC_015868.2	20200000	2339	0.81	0.00289729		NC_015868.2	20200000	2339	0.81	-0.687131
NC_015868.2	20400000	2233	0.834	0.00212155		NC_015868.2	20400000	2233	0.834	0.00268812		NC_015868.2	20400000	2233	0.834	-0.814658
NC_015868.2	20600000	2117	0.827	0.00196735		NC_015868.2	20600000	2117	0.827	0.00256985		NC_015868.2	20600000	2117	0.827	-0.906197
NC_015868.2	20800000	1855	0.796	0.00167986		NC_015868.2	20800000	1855	0.796	0.00233892		NC_015868.2	20800000	1855	0.796	-1.08914
NC_015868.2	21000000	1732	0.697	0.0018825		NC_015868.2	21000000	1732	0.697	0.00249487		NC_015868.2	21000000	1732	0.697	-0.948723
NC_015868.2	21200000	1738	0.607	0.00230238		NC_015868.2	21200000	1738	0.607	0.00287295		NC_015868.2	21200000	1738	0.607	-0.767634
NC_015868.2	21400000	959	0.357	NA		NC_015868.2	21400000	959	0.357	NA		NC_015868.2	21400000	959	0.357	NA
NC_015868.2	21600000	1153	0.379	NA		NC_015868.2	21600000	1153	0.379	NA		NC_015868.2	21600000	1153	0.379	NA
NC_015868.2	21800000	2257	0.76	0.00238129		NC_015868.2	21800000	2257	0.76	0.00298076		NC_015868.2	21800000	2257	0.76	-0.777346
NC_015868.2	22000000	2526	0.888	0.00230636		NC_015868.2	22000000	2526	0.888	0.0028561		NC_015868.2	22000000	2526	0.888	-0.74397
NC_015868.2	22200000	2662	0.9	0.00243625		NC_015868.2	22200000	2662	0.9	0.00297065		NC_015868.2	22200000	2662	0.9	-0.695334
NC_015868.2	22400000	2623	0.887	0.00247123		NC_015868.2	22400000	2623	0.887	0.00296997		NC_015868.2	22400000	2623	0.887	-0.649075
NC_015868.2	22600000	2371	0.898	0.00210939		NC_015868.2	22600000	2371	0.898	0.00265141		NC_015868.2	22600000	2371	0.898	-0.790162
NC_015868.2	22800000	2142	0.908	0.0017562		NC_015868.2	22800000	2142	0.908	0.00236816		NC_015868.2	22800000	2142	0.908	-0.998815
NC_015868.2	23000000	2097	0.905	0.00163799		NC_015868.2	23000000	2097	0.905	0.00232522		NC_015868.2	23000000	2097	0.905	-1.14237
NC_015868.2	23200000	2354	0.91	0.00191332		NC_015868.2	23200000	2354	0.91	0.00259533		NC_015868.2	23200000	2354	0.91	-1.0157
NC_015868.2	23400000	2717	0.891	0.0024625		NC_015868.2	23400000	2717	0.891	0.00306127		NC_015868.2	23400000	2717	0.891	-0.756019
NC_015868.2	23600000	2770	0.876	0.00261419		NC_015868.2	23600000	2770	0.876	0.00317492		NC_015868.2	23600000	2770	0.876	-0.68265
NC_015868.2	23800000	2795	0.861	0.00271457		NC_015868.2	23800000	2795	0.861	0.00325837		NC_015868.2	23800000	2795	0.861	-0.645081
NC_015868.2	24000000	2837	0.864	0.00275311		NC_015868.2	24000000	2837	0.864	0.00329439		NC_015868.2	24000000	2837	0.864	-0.63507
NC_015868.2	24200000	2521	0.865	0.00238147		NC_015868.2	24200000	2521	0.865	0.00292409		NC_015868.2	24200000	2521	0.865	-0.717256
NC_015868.2	24400000	2646	0.865	0.00255516		NC_015868.2	24400000	2646	0.865	0.00307195		NC_015868.2	24400000	2646	0.865	-0.650235
NC_015868.2	24600000	2702	0.847	0.00268926		NC_015868.2	24600000	2702	0.847	0.0032008		NC_015868.2	24600000	2702	0.847	-0.617726
NC_015868.2	24800000	2240	0.852	0.00210212		NC_015868.2	24800000	2240	0.852	0.00263905		NC_015868.2	24800000	2240	0.852	-0.7864
NC_015868.2	25000000	2190	0.866	0.00204794		NC_015868.2	25000000	2190	0.866	0.00253821		NC_015868.2	25000000	2190	0.866	-0.746586
NC_015868.2	25200000	2618	0.852	0.00254014		NC_015868.2	25200000	2618	0.852	0.00308644		NC_015868.2	25200000	2618	0.852	-0.684144
NC_015868.2	25400000	3172	0.854	0.00310992		NC_015868.2	25400000	3172	0.854	0.00372784		NC_015868.2	25400000	3172	0.854	-0.640685
NC_015868.2	25600000	3103	0.858	0.00310249		NC_015868.2	25600000	3103	0.858	0.00362916		NC_015868.2	25600000	3103	0.858	-0.560919
NC_015868.2	25800000	3080	0.901	0.00299444		NC_015868.2	25800000	3080	0.901	0.00343037		NC_015868.2	25800000	3080	0.901	-0.491194
NC_015868.2	26000000	3216	0.914	0.0030526		NC_015868.2	26000000	3216	0.914	0.00353414		NC_015868.2	26000000	3216	0.914	-0.526656
NC_015868.2	26200000	3122	0.88	0.00301946		NC_015868.2	26200000	3122	0.88	0.00356353		NC_015868.2	26200000	3122	0.88	-0.590122
NC_015868.2	26400000	2919	0.846	0.0029117		NC_015868.2	26400000	2919	0.846	0.00346422		NC_015868.2	26400000	2919	0.846	-0.616473
NC_015868.2	26600000	2828	0.842	0.00279159		NC_015868.2	26600000	2828	0.842	0.00337176		NC_015868.2	26600000	2828	0.842	-0.665071
NC_015868.2	26800000	3057	0.865	0.00302067		NC_015868.2	26800000	3057	0.865	0.00354729		NC_015868.2	26800000	3057	0.865	-0.573825
NC_015868.2	27000000	3177	0.882	0.00316318		NC_015868.2	27000000	3177	0.882	0.00361641		NC_015868.2	27000000	3177	0.882	-0.484412
NC_015868.2	27200000	2649	0.896	0.00242486		NC_015868.2	27200000	2649	0.896	0.00296788		NC_015868.2	27200000	2649	0.896	-0.70719
NC_015868.2	27400000	2272	0.881	0.00203971		NC_015868.2	27400000	2272	0.881	0.00258759		NC_015868.2	27400000	2272	0.881	-0.818391
NC_015868.2	27600000	2584	0.777	0.00280417		NC_015868.2	27600000	2584	0.777	0.00333678		NC_015868.2	27600000	2584	0.777	-0.616961
NC_015868.2	27800000	2634	0.73	0.00306858		NC_015868.2	27800000	2634	0.73	0.00362066		NC_015868.2	27800000	2634	0.73	-0.589368
NC_015868.2	28000000	2664	0.808	0.00281172		NC_015868.2	28000000	2664	0.808	0.00331064		NC_015868.2	28000000	2664	0.808	-0.582494
NC_015868.2	200000	2355	0.758	0.00249156		NC_015868.2	200000	2355	0.758	0.00311973		NC_015868.2	200000	2355	0.758	-0.778267
NC_015868.2	400000	2851	0.826	0.00278135		NC_015868.2	400000	2851	0.826	0.00346367		NC_015868.2	400000	2851	0.826	-0.761425
NC_015868.2	600000	3139	0.874	0.00301801		NC_015868.2	600000	3139	0.874	0.00360345		NC_015868.2	600000	3139	0.874	-0.627969
NC_015868.2	800000	2920	0.883	0.00284601		NC_015868.2	800000	2920	0.883	0.00331997		NC_015868.2	800000	2920	0.883	-0.551799
NC_015868.2	1000000	2862	0.909	0.0027045		NC_015868.2	1000000	2862	0.909	0.00316213		NC_015868.2	1000000	2862	0.909	-0.559379
NC_015868.2	1200000	3030	0.902	0.0029461		NC_015868.2	1200000	3030	0.902	0.00337273		NC_015868.2	1200000	3030	0.902	-0.488928
NC_015868.2	1400000	2903	0.854	0.00294494		NC_015868.2	1400000	2903	0.854	0.00341371		NC_015868.2	1400000	2903	0.854	-0.53077
NC_015868.2	1600000	2716	0.865	0.00261873		NC_015868.2	1600000	2716	0.865	0.00315022		NC_015868.2	1600000	2716	0.865	-0.652125
NC_015868.2	1800000	2559	0.868	0.00245297		NC_015868.2	1800000	2559	0.868	0.00295866		NC_015868.2	1800000	2559	0.868	-0.660631
NC_015868.2	2000000	2493	0.842	0.00242068		NC_015868.2	2000000	2493	0.842	0.00297185		NC_015868.2	2000000	2493	0.842	-0.716848
NC_015868.2	2200000	2804	0.846	0.00274316		NC_015868.2	2200000	2804	0.846	0.00332818		NC_015868.2	2200000	2804	0.846	-0.679419
NC_015868.2	2400000	3210	0.863	0.00320109		NC_015868.2	2400000	3210	0.863	0.00373596		NC_015868.2	2400000	3210	0.863	-0.553377
NC_015868.2	2600000	3268	0.877	0.00318208		NC_015868.2	2600000	3268	0.877	0.00374071		NC_015868.2	2600000	3268	0.877	-0.577221
NC_015868.2	2800000	2962	0.886	0.00274817		NC_015868.2	2800000	2962	0.886	0.0033564		NC_015868.2	2800000	2962	0.886	-0.700425
NC_015868.2	3000000	2679	0.895	0.0023985		NC_015868.2	3000000	2679	0.895	0.00300509		NC_015868.2	3000000	2679	0.895	-0.78021
NC_015868.2	3200000	2647	0.905	0.00235357		NC_015868.2	3200000	2647	0.905	0.00293704		NC_015868.2	3200000	2647	0.905	-0.767868
NC_015868.2	3400000	2782	0.902	0.00250334		NC_015868.2	3400000	2782	0.902	0.00309616		NC_015868.2	3400000	2782	0.902	-0.740065
NC_015868.2	3600000	2477	0.79	0.00250619		NC_015868.2	3600000	2477	0.79	0.00314922		NC_015868.2	3600000	2477	0.79	-0.789231
NC_015868.2	3800000	2517	0.746	0.00279198		NC_015868.2	3800000	2517	0.746	0.00338866		NC_015868.2	3800000	2517	0.746	-0.6806
NC_015868.2	4000000	2925	0.827	0.00296013		NC_015868.2	4000000	2925	0.827	0.00354967		NC_015868.2	4000000	2925	0.827	-0.641951
NC_015868.2	4200000	2816	0.846	0.00273786		NC_015868.2	4200000	2816	0.846	0.00334109		NC_015868.2	4200000	2816	0.846	-0.697855
NC_015869.2	4400000	2511	0.842	0.00243905		NC_015869.2	4400000	2511	0.842	0.00299283		NC_015869.2	4400000	2511	0.842	-0.715204
NC_015869.2	4600000	2512	0.879	0.00232924		NC_015869.2	4600000	2512	0.879	0.00286959		NC_015869.2	4600000	2512	0.879	-0.727832
NC_015869.2	4800000	2872	0.902	0.00265871		NC_015869.2	4800000	2872	0.902	0.00319578		NC_015869.2	4800000	2872	0.902	-0.64957
NC_015869.2	5000000	3279	0.904	0.00312211		NC_015869.2	5000000	3279	0.904	0.00364222		NC_015869.2	5000000	3279	0.904	-0.551958
NC_015869.2	5200000	3464	0.912	0.00327304		NC_015869.2	5200000	3464	0.912	0.00381465		NC_015869.2	5200000	3464	0.912	-0.548787
NC_015869.2	5400000	3527	0.906	0.00338301		NC_015869.2	5400000	3527	0.906	0.00390983		NC_015869.2	5400000	3527	0.906	-0.520805
NC_015869.2	5600000	3007	0.857	0.00299665		NC_015869.2	5600000	3007	0.857	0.00352237		NC_015869.2	5600000	3007	0.857	-0.576893
NC_015869.2	5800000	2405	0.851	0.00229826		NC_015869.2	5800000	2405	0.851	0.00283841		NC_015869.2	5800000	2405	0.851	-0.735547
NC_015869.2	6000000	2140	0.87	0.00192312		NC_015869.2	6000000	2140	0.87	0.00246934		NC_015869.2	6000000	2140	0.87	-0.854991
NC_015869.2	6200000	1901	0.875	0.00159013		NC_015869.2	6200000	1901	0.875	0.00218185		NC_015869.2	6200000	1901	0.875	-1.04825
NC_015869.2	6400000	1865	0.876	0.00154392		NC_015869.2	6400000	1865	0.876	0.00213785		NC_015869.2	6400000	1865	0.876	-1.07381
NC_015869.2	6600000	2106	0.878	0.00188239		NC_015869.2	6600000	2106	0.878	0.00240721		NC_015869.2	6600000	2106	0.878	-0.842684
NC_015869.2	6800000	2218	0.873	0.00204189		NC_015869.2	6800000	2218	0.873	0.0025498		NC_015869.2	6800000	2218	0.873	-0.769932
NC_015869.2	7000000	2083	0.846	0.00184134		NC_015869.2	7000000	2083	0.846	0.00247171		NC_015869.2	7000000	2083	0.846	-0.985759
NC_015869.2	7200000	2003	0.832	0.00167732		NC_015869.2	7200000	2003	0.832	0.00241727		NC_015869.2	7200000	2003	0.832	-1.18317
NC_015869.2	7400000	2045	0.824	0.00178393		NC_015869.2	7400000	2045	0.824	0.00249268		NC_015869.2	7400000	2045	0.824	-1.09901
NC_015869.2	7600000	2696	0.862	0.00256394		NC_015869.2	7600000	2696	0.862	0.00314033		NC_015869.2	7600000	2696	0.862	-0.709439
NC_015869.2	7800000	2924	0.869	0.00283047		NC_015869.2	7800000	2924	0.869	0.00337723		NC_015869.2	7800000	2924	0.869	-0.625759
NC_015869.2	8000000	2593	0.843	0.00255727		NC_015869.2	8000000	2593	0.843	0.00308865		NC_015869.2	8000000	2593	0.843	-0.664979
NC_015869.2	8200000	2556	0.835	0.00251424		NC_015869.2	8200000	2556	0.835	0.00307305		NC_015869.2	8200000	2556	0.835	-0.702862
NC_015869.2	8400000	2709	0.856	0.00259625		NC_015869.2	8400000	2709	0.856	0.00317758		NC_015869.2	8400000	2709	0.856	-0.707121
NC_015869.2	8600000	2749	0.896	0.00257493		NC_015869.2	8600000	2749	0.896	0.00307842		NC_015869.2	8600000	2749	0.896	-0.632161
NC_015869.2	8800000	2786	0.885	0.00268468		NC_015869.2	8800000	2786	0.885	0.00315909		NC_015869.2	8800000	2786	0.885	-0.580452
NC_015869.2	9000000	2636	0.893	0.00235169		NC_015869.2	9000000	2636	0.893	0.00296457		NC_015869.2	9000000	2636	0.893	-0.799066
NC_015869.2	9200000	2864	0.903	0.00255275		NC_015869.2	9200000	2864	0.903	0.0031832		NC_015869.2	9200000	2864	0.903	-0.765517
NC_015869.2	9400000	3272	0.901	0.00314081		NC_015869.2	9400000	3272	0.901	0.00364602		NC_015869.2	9400000	3272	0.901	-0.535577
NC_015869.2	9600000	3377	0.92	0.00317405		NC_015869.2	9600000	3377	0.92	0.00368398		NC_015869.2	9600000	3377	0.92	-0.535011
NC_015869.2	9800000	3074	0.914	0.00285796		NC_015869.2	9800000	3074	0.914	0.00337768		NC_015869.2	9800000	3074	0.914	-0.594735
NC_015869.2	10000000	2332	0.867	0.00217075		NC_015869.2	10000000	2332	0.867	0.00269912		NC_015869.2	10000000	2332	0.867	-0.756639
NC_015869.2	10200000	2272	0.842	0.00222284		NC_015869.2	10200000	2272	0.842	0.0027096		NC_015869.2	10200000	2272	0.842	-0.694358
NC_015869.2	10400000	2567	0.877	0.0023919		NC_015869.2	10400000	2567	0.877	0.0029366		NC_015869.2	10400000	2567	0.877	-0.716948
NC_015869.2	10600000	2728	0.877	0.00255109		NC_015869.2	10600000	2728	0.877	0.00312092		NC_015869.2	10600000	2728	0.877	-0.705717
NC_015869.2	10800000	2719	0.848	0.00270064		NC_015869.2	10800000	2719	0.848	0.00321931		NC_015869.2	10800000	2719	0.848	-0.622733
NC_015869.2	11000000	2165	0.754	0.0023198		NC_015869.2	11000000	2165	0.754	0.00288343		NC_015869.2	11000000	2165	0.754	-0.755541
NC_015869.2	11200000	2008	0.746	0.00211155		NC_015869.2	11200000	2008	0.746	0.00270283		NC_015869.2	11200000	2008	0.746	-0.845568
NC_015869.2	11400000	2053	0.767	0.00205293		NC_015869.2	11400000	2053	0.767	0.00268737		NC_015869.2	11400000	2053	0.767	-0.912501
NC_015869.2	11600000	1974	0.774	0.00198623		NC_015869.2	11600000	1974	0.774	0.00256046		NC_015869.2	11600000	1974	0.774	-0.866846
NC_015869.2	11800000	1577	0.645	0.00187186		NC_015869.2	11800000	1577	0.645	0.00245258		NC_015869.2	11800000	1577	0.645	-0.915195
NC_015869.2	12000000	1339	0.637	0.00138156		NC_015869.2	12000000	1339	0.637	0.00210976		NC_015869.2	12000000	1339	0.637	-1.33411
NC_015869.2	12200000	1508	0.753	0.00133123		NC_015869.2	12200000	1508	0.753	0.00201152		NC_015869.2	12200000	1508	0.753	-1.3072
NC_015869.2	12400000	1523	0.775	0.00135336		NC_015869.2	12400000	1523	0.775	0.00197238		NC_015869.2	12400000	1523	0.775	-1.21308
NC_015869.2	12600000	1802	0.877	0.00147255		NC_015869.2	12600000	1802	0.877	0.00206368		NC_015869.2	12600000	1802	0.877	-1.10716
NC_015869.2	12800000	1853	0.851	0.00162379		NC_015869.2	12800000	1853	0.851	0.00218643		NC_015869.2	12800000	1853	0.851	-0.994645
NC_015869.2	13000000	1885	0.818	0.00172679		NC_015869.2	13000000	1885	0.818	0.00231328		NC_015869.2	13000000	1885	0.818	-0.979942
NC_015869.2	13200000	1993	0.861	0.00175116		NC_015869.2	13200000	1993	0.861	0.00232431		NC_015869.2	13200000	1993	0.861	-0.953116
NC_015869.2	13400000	1926	0.824	0.00178538		NC_015869.2	13400000	1926	0.824	0.00234762		NC_015869.2	13400000	1926	0.824	-0.925685
NC_015869.2	13600000	1995	0.794	0.00201331		NC_015869.2	13600000	1995	0.794	0.0025212		NC_015869.2	13600000	1995	0.794	-0.778638
NC_015869.2	13800000	1912	0.859	0.00169016		NC_015869.2	13800000	1912	0.859	0.00223464		NC_015869.2	13800000	1912	0.859	-0.941775
NC_015869.2	14000000	1587	0.833	0.00122777		NC_015869.2	14000000	1587	0.833	0.00191157		NC_015869.2	14000000	1587	0.833	-1.38265
NC_015869.2	14200000	1584	0.808	0.00125575		NC_015869.2	14200000	1584	0.808	0.00196704		NC_015869.2	14200000	1584	0.808	-1.39767
NC_015869.2	14400000	1709	0.849	0.00134902		NC_015869.2	14400000	1709	0.849	0.00202128		NC_015869.2	14400000	1709	0.849	-1.28554
NC_015869.2	14600000	1648	0.767	0.0014665		NC_015869.2	14600000	1648	0.767	0.0021562		NC_015869.2	14600000	1648	0.767	-1.23635
NC_015869.2	14800000	1736	0.747	0.00161822		NC_015869.2	14800000	1736	0.747	0.00233328		NC_015869.2	14800000	1736	0.747	-1.18454
NC_015869.2	15000000	1696	0.796	0.0014832		NC_015869.2	15000000	1696	0.796	0.00213821		NC_015869.2	15000000	1696	0.796	-1.18405
NC_015869.2	15200000	1482	0.748	0.00137026		NC_015869.2	15200000	1482	0.748	0.00198923		NC_015869.2	15200000	1482	0.748	-1.20269
NC_015869.2	15400000	1515	0.731	0.00147369		NC_015869.2	15400000	1515	0.731	0.00208136		NC_015869.2	15400000	1515	0.731	-1.12847
NC_015869.2	15600000	1470	0.706	0.00150274		NC_015869.2	15600000	1470	0.706	0.00208978		NC_015869.2	15600000	1470	0.706	-1.08578
NC_015869.2	15800000	2280	0.75	0.00253886		NC_015869.2	15800000	2280	0.75	0.00304993		NC_015869.2	15800000	2280	0.75	-0.647688
NC_015869.2	16000000	3120	0.842	0.00316872		NC_015869.2	16000000	3120	0.842	0.00371967		NC_015869.2	16000000	3120	0.842	-0.572505
NC_015869.2	16200000	2841	0.84	0.00276453		NC_015869.2	16200000	2841	0.84	0.00339734		NC_015869.2	16200000	2841	0.84	-0.719949
NC_015869.2	16400000	2867	0.842	0.00279183		NC_015869.2	16400000	2867	0.842	0.00341914		NC_015869.2	16400000	2867	0.842	-0.709148
NC_015869.2	16600000	3133	0.855	0.00306907		NC_015869.2	16600000	3133	0.855	0.00367731		NC_015869.2	16600000	3133	0.855	-0.639322
NC_015869.2	16800000	2452	0.861	0.00221901		NC_015869.2	16800000	2452	0.861	0.00286037		NC_015869.2	16800000	2452	0.861	-0.866665
NC_015869.2	17000000	1762	0.875	0.00132041		NC_015869.2	17000000	1762	0.875	0.00202141		NC_015869.2	17000000	1762	0.875	-1.34041
NC_015869.2	17200000	1778	0.894	0.00128847		NC_015869.2	17200000	1778	0.894	0.00199549		NC_015869.2	17200000	1778	0.894	-1.36947
NC_015869.2	17400000	1766	0.889	0.00129809		NC_015869.2	17400000	1766	0.889	0.00199482		NC_015869.2	17400000	1766	0.889	-1.35
NC_015869.2	17600000	1618	0.854	0.00123177		NC_015869.2	17600000	1618	0.854	0.00190281		NC_015869.2	17600000	1618	0.854	-1.36308
NC_015869.2	17800000	1577	0.867	0.00116816		NC_015869.2	17800000	1577	0.867	0.0018267		NC_015869.2	17800000	1577	0.867	-1.39344
NC_015869.2	18000000	1566	0.869	0.00114867		NC_015869.2	18000000	1566	0.869	0.00180999		NC_015869.2	18000000	1566	0.869	-1.41224
NC_015869.2	18200000	1548	0.862	0.00115941		NC_015869.2	18200000	1548	0.862	0.00180203		NC_015869.2	18200000	1548	0.862	-1.37836
NC_015869.2	18400000	1557	0.822	0.00125798		NC_015869.2	18400000	1557	0.822	0.00190195		NC_015869.2	18400000	1557	0.822	-1.30871
NC_015869.2	18600000	1439	0.743	0.0012818		NC_015869.2	18600000	1439	0.743	0.00194358		NC_015869.2	18600000	1439	0.743	-1.31609
NC_015869.2	18800000	1410	0.771	0.0011729		NC_015869.2	18800000	1410	0.771	0.0018358		NC_015869.2	18800000	1410	0.771	-1.39571
NC_015869.2	19000000	1471	0.856	0.00108588		NC_015869.2	19000000	1471	0.856	0.00172629		NC_015869.2	19000000	1471	0.856	-1.4339
NC_015869.2	19200000	1650	0.903	0.00116758		NC_015869.2	19200000	1650	0.903	0.0018343		NC_015869.2	19200000	1650	0.903	-1.4049
NC_015869.2	19400000	1722	0.871	0.00127565		NC_015869.2	19400000	1722	0.871	0.00198515		NC_015869.2	19400000	1722	0.871	-1.38144
NC_015869.2	19600000	1640	0.835	0.00126355		NC_015869.2	19600000	1640	0.835	0.00197228		NC_015869.2	19600000	1640	0.835	-1.38895
NC_015869.2	19800000	1536	0.842	0.00116024		NC_015869.2	19800000	1536	0.842	0.00183091		NC_015869.2	19800000	1536	0.842	-1.41584
NC_015869.2	20000000	1572	0.866	0.00116742		NC_015869.2	20000000	1572	0.866	0.0018222		NC_015869.2	20000000	1572	0.866	-1.3889
NC_015869.2	20200000	1592	0.857	0.00120345		NC_015869.2	20200000	1592	0.857	0.00186517		NC_015869.2	20200000	1592	0.857	-1.37128
NC_015869.2	20400000	1500	0.827	0.00116417		NC_015869.2	20400000	1500	0.827	0.00182142		NC_015869.2	20400000	1500	0.827	-1.39474
NC_015869.2	20600000	1677	0.818	0.00134617		NC_015869.2	20600000	1677	0.818	0.00205855		NC_015869.2	20600000	1677	0.818	-1.33758
NC_015869.2	20800000	2021	0.836	0.00173867		NC_015869.2	20800000	2021	0.836	0.00242604		NC_015869.2	20800000	2021	0.836	-1.09512
NC_015869.2	21000000	2311	0.868	0.00204929		NC_015869.2	21000000	2311	0.868	0.00267335		NC_015869.2	21000000	2311	0.868	-0.90228
NC_015869.2	21200000	2583	0.873	0.00229843		NC_015869.2	21200000	2583	0.873	0.00296925		NC_015869.2	21200000	2583	0.873	-0.873243
NC_015869.2	21400000	2752	0.883	0.00251775		NC_015869.2	21400000	2752	0.883	0.003128		NC_015869.2	21400000	2752	0.883	-0.754078
NC_015869.2	21600000	2541	0.877	0.00238901		NC_015869.2	21600000	2541	0.877	0.00290726		NC_015869.2	21600000	2541	0.877	-0.689016
NC_015869.2	21800000	2090	0.859	0.00192412		NC_015869.2	21800000	2090	0.859	0.00244378		NC_015869.2	21800000	2090	0.859	-0.821914
NC_015869.2	22000000	1963	0.83	0.00179963		NC_015869.2	22000000	1963	0.83	0.00237309		NC_015869.2	22000000	1963	0.83	-0.934035
NC_015869.2	22200000	2077	0.661	0.00248151		NC_015869.2	22200000	2077	0.661	0.00315471		NC_015869.2	22200000	2077	0.661	-0.824818
NC_015869.2	22400000	2193	0.6	0.00297685		NC_015869.2	22400000	2193	0.6	0.00367069		NC_015869.2	22400000	2193	0.6	-0.730603
NC_015869.2	22600000	2068	0.721	0.00223816		NC_015869.2	22600000	2068	0.721	0.00287783		NC_015869.2	22600000	2068	0.721	-0.859133
NC_015869.2	22800000	1875	0.799	0.00175452		NC_015869.2	22800000	1875	0.799	0.00235592		NC_015869.2	22800000	1875	0.799	-0.98667
NC_015869.2	23000000	2254	0.873	0.00201931		NC_015869.2	23000000	2254	0.873	0.00259211		NC_015869.2	23000000	2254	0.873	-0.854129
NC_015869.2	23200000	2665	0.891	0.00247061		NC_015869.2	23200000	2665	0.891	0.00300154		NC_015869.2	23200000	2665	0.891	-0.6837
NC_015869.2	23400000	2696	0.884	0.00252156		NC_015869.2	23400000	2696	0.884	0.0030615		NC_015869.2	23400000	2696	0.884	-0.681684
NC_015869.2	23600000	2843	0.876	0.00268956		NC_015869.2	23600000	2843	0.876	0.00325643		NC_015869.2	23600000	2843	0.876	-0.67284
NC_015869.2	23800000	2877	0.845	0.00280208		NC_015869.2	23800000	2877	0.845	0.0034176		NC_015869.2	23800000	2877	0.845	-0.69613
NC_015869.2	24000000	2971	0.848	0.00287915		NC_015869.2	24000000	2971	0.848	0.00351677		NC_015869.2	24000000	2971	0.848	-0.700794
NC_015869.2	24200000	3001	0.879	0.00281722		NC_015869.2	24200000	3001	0.879	0.00342609		NC_015869.2	24200000	3001	0.879	-0.686907
NC_015869.2	24400000	2889	0.87	0.00273732		NC_015869.2	24400000	2889	0.87	0.00333244		NC_015869.2	24400000	2889	0.87	-0.690264
NC_015869.2	24600000	3003	0.842	0.00301787		NC_015869.2	24600000	3003	0.842	0.00358101		NC_015869.2	24600000	3003	0.842	-0.607831
NC_015869.2	24800000	3008	0.812	0.00312927		NC_015869.2	24800000	3008	0.812	0.00371907		NC_015869.2	24800000	3008	0.812	-0.612975
NC_015869.2	25000000	2540	0.709	0.00291474		NC_015869.2	25000000	2540	0.709	0.00359737		NC_015869.2	25000000	2540	0.709	-0.733454
NC_015869.2	25200000	2627	0.732	0.00298273		NC_015869.2	25200000	2627	0.732	0.00360062		NC_015869.2	25200000	2627	0.732	-0.663301
NC_015869.2	25400000	3199	0.873	0.0031482		NC_015869.2	25400000	3199	0.873	0.00367764		NC_015869.2	25400000	3199	0.873	-0.556446
NC_015869.2	25600000	3176	0.898	0.00298305		NC_015869.2	25600000	3176	0.898	0.00355268		NC_015869.2	25600000	3176	0.898	-0.619742
NC_015869.2	25800000	3050	0.874	0.00291206		NC_015869.2	25800000	3050	0.874	0.00350369		NC_015869.2	25800000	3050	0.874	-0.652679
NC_015869.2	26000000	2905	0.857	0.00276482		NC_015869.2	26000000	2905	0.857	0.00340381		NC_015869.2	26000000	2905	0.857	-0.725606
NC_015869.2	26200000	2896	0.832	0.00285381		NC_015869.2	26200000	2896	0.832	0.0034932		NC_015869.2	26200000	2896	0.832	-0.707481
NC_015869.2	26400000	2832	0.79	0.0030348		NC_015869.2	26400000	2832	0.79	0.0035973		NC_015869.2	26400000	2832	0.79	-0.604396
NC_015869.2	26600000	2750	0.772	0.00301673		NC_015869.2	26600000	2750	0.772	0.00357554		NC_015869.2	26600000	2750	0.772	-0.604089
NC_015869.2	26800000	2532	0.752	0.00278891		NC_015869.2	26800000	2532	0.752	0.00338046		NC_015869.2	26800000	2532	0.752	-0.67637
NC_015869.2	27000000	1329	0.443	NA		NC_015869.2	27000000	1329	0.443	NA		NC_015869.2	27000000	1329	0.443	NA
NC_015869.2	200000	2974	0.867	0.00292091		NC_015869.2	200000	2974	0.867	0.00344384		NC_015869.2	200000	2974	0.867	-0.586906
NC_015869.2	400000	3140	0.86	0.00312458		NC_015869.2	400000	3140	0.86	0.00366454		NC_015869.2	400000	3140	0.86	-0.56953
NC_015869.2	600000	3007	0.851	0.00296178		NC_015869.2	600000	3007	0.851	0.00354671		NC_015869.2	600000	3007	0.851	-0.637462
NC_015869.2	800000	2520	0.829	0.00246301		NC_015869.2	800000	2520	0.829	0.0030532		NC_015869.2	800000	2520	0.829	-0.747159
NC_015869.2	1000000	2577	0.839	0.00252675		NC_015869.2	1000000	2577	0.839	0.00308427		NC_015869.2	1000000	2577	0.839	-0.698673
NC_015869.2	1200000	3390	0.877	0.00334321		NC_015869.2	1200000	3390	0.877	0.00387884		NC_015869.2	1200000	3390	0.877	-0.533742
NC_015869.2	1400000	3283	0.841	0.00338493		NC_015869.2	1400000	3283	0.841	0.00392026		NC_015869.2	1400000	3283	0.841	-0.527812
NC_015869.2	1600000	2923	0.825	0.00303116		NC_015869.2	1600000	2923	0.825	0.00355844		NC_015869.2	1600000	2923	0.825	-0.57274
NC_015869.2	1800000	2923	0.864	0.00289378		NC_015869.2	1800000	2923	0.864	0.00339641		NC_015869.2	1800000	2923	0.864	-0.572012
NC_015869.2	2000000	2714	0.808	0.00287169		NC_015869.2	2000000	2714	0.808	0.00337365		NC_015869.2	2000000	2714	0.808	-0.5751
NC_015869.2	2200000	3053	0.805	0.0033548		NC_015869.2	2200000	3053	0.805	0.00380752		NC_015869.2	2200000	3053	0.805	-0.45958
NC_015869.2	2400000	3174	0.872	0.00318541		NC_015869.2	2400000	3174	0.872	0.00365526		NC_015869.2	2400000	3174	0.872	-0.496838
NC_015869.2	2600000	2713	0.83	0.0026898		NC_015869.2	2600000	2713	0.83	0.00328171		NC_015869.2	2600000	2713	0.83	-0.697156
NC_015869.2	2800000	2847	0.82	0.00288118		NC_015869.2	2800000	2847	0.82	0.00348413		NC_015869.2	2800000	2847	0.82	-0.668899
NC_015869.2	3000000	2987	0.832	0.00306166		NC_015869.2	3000000	2987	0.832	0.00360381		NC_015869.2	3000000	2987	0.832	-0.581473
NC_015869.2	3200000	2666	0.778	0.00283597		NC_015869.2	3200000	2666	0.778	0.00344124		NC_015869.2	3200000	2666	0.778	-0.679841
NC_015869.2	3400000	2751	0.8	0.00274972		NC_015869.2	3400000	2751	0.8	0.00345205		NC_015869.2	3400000	2751	0.8	-0.786389
NC_015869.2	3600000	2973	0.852	0.00288999		NC_015869.2	3600000	2973	0.852	0.00350339		NC_015869.2	3600000	2973	0.852	-0.676751
NC_015869.2	3800000	3151	0.866	0.00315097		NC_015869.2	3800000	3151	0.866	0.003654		NC_015869.2	3800000	3151	0.866	-0.53211
NC_015869.2	4000000	3072	0.861	0.00313483		NC_015869.2	4000000	3072	0.861	0.00358016		NC_015869.2	4000000	3072	0.861	-0.480782
NC_015869.2	4200000	2596	0.859	0.00259915		NC_015869.2	4200000	2596	0.859	0.00303291		NC_015869.2	4200000	2596	0.859	-0.552801
NC_015870.2	4400000	2357	0.861	0.00226574		NC_015870.2	4400000	2357	0.861	0.00274897		NC_015870.2	4400000	2357	0.861	-0.679447
NC_015870.2	4600000	2452	0.848	0.00236591		NC_015870.2	4600000	2452	0.848	0.0029025		NC_015870.2	4600000	2452	0.848	-0.714566
NC_015870.2	4800000	2612	0.793	0.0027182		NC_015870.2	4800000	2612	0.793	0.00330486		NC_015870.2	4800000	2612	0.793	-0.686136
NC_015870.2	5000000	2459	0.729	0.00280411		NC_015870.2	5000000	2459	0.729	0.00338502		NC_015870.2	5000000	2459	0.729	-0.663317
NC_015870.2	5200000	2163	0.73	0.00236939		NC_015870.2	5200000	2163	0.73	0.0029731		NC_015870.2	5200000	2163	0.73	-0.784865
NC_015870.2	5400000	1987	0.775	0.00196037		NC_015870.2	5400000	1987	0.775	0.00257407		NC_015870.2	5400000	1987	0.775	-0.921527
NC_015870.2	5600000	2165	0.807	0.0020262		NC_015870.2	5600000	2165	0.807	0.00269477		NC_015870.2	5600000	2165	0.807	-0.958954
NC_015870.2	5800000	2489	0.836	0.0022939		NC_015870.2	5800000	2489	0.836	0.00298902		NC_015870.2	5800000	2489	0.836	-0.89888
NC_015870.2	6000000	2585	0.855	0.00241822		NC_015870.2	6000000	2585	0.855	0.0030367		NC_015870.2	6000000	2585	0.855	-0.787217
NC_015870.2	6200000	2378	0.847	0.00217376		NC_015870.2	6200000	2378	0.847	0.00281928		NC_015870.2	6200000	2378	0.847	-0.884993
NC_015870.2	6400000	2148	0.853	0.00184225		NC_015870.2	6400000	2148	0.853	0.00252879		NC_015870.2	6400000	2148	0.853	-1.04936
NC_015870.2	6600000	2433	0.845	0.00221679		NC_015870.2	6600000	2433	0.845	0.00288998		NC_015870.2	6600000	2433	0.845	-0.900358
NC_015870.2	6800000	2709	0.844	0.00256708		NC_015870.2	6800000	2709	0.844	0.00322324		NC_015870.2	6800000	2709	0.844	-0.786839
NC_015870.2	7000000	2437	0.859	0.00224095		NC_015870.2	7000000	2437	0.859	0.00284816		NC_015870.2	7000000	2437	0.859	-0.824032
NC_015870.2	7200000	2416	0.871	0.00223959		NC_015870.2	7200000	2416	0.871	0.00278476		NC_015870.2	7200000	2416	0.871	-0.756685
NC_015870.2	7400000	2422	0.775	0.00257773		NC_015870.2	7400000	2422	0.775	0.00313794		NC_015870.2	7400000	2422	0.775	-0.690049
NC_015870.2	7600000	1764	0.646	0.00209065		NC_015870.2	7600000	1764	0.646	0.00274213		NC_015870.2	7600000	1764	0.646	-0.918303
NC_015870.2	7800000	1828	0.734	0.00185724		NC_015870.2	7800000	1828	0.734	0.00249989		NC_015870.2	7800000	1828	0.734	-0.993641
NC_015870.2	8000000	2351	0.857	0.00211399		NC_015870.2	8000000	2351	0.857	0.00275378		NC_015870.2	8000000	2351	0.857	-0.898008
NC_015870.2	8200000	2275	0.852	0.00204687		NC_015870.2	8200000	2275	0.852	0.00267932		NC_015870.2	8200000	2275	0.852	-0.912373
NC_015870.2	8400000	1907	0.847	0.00165953		NC_015870.2	8400000	1907	0.847	0.00225921		NC_015870.2	8400000	1907	0.847	-1.02596
NC_015870.2	8600000	1612	0.873	0.00122407		NC_015870.2	8600000	1612	0.873	0.0018546		NC_015870.2	8600000	1612	0.873	-1.31409
NC_015870.2	8800000	1546	0.885	0.00112287		NC_015870.2	8800000	1546	0.885	0.00175321		NC_015870.2	8800000	1546	0.885	-1.38968
NC_015870.2	9000000	1633	0.866	0.0012698		NC_015870.2	9000000	1633	0.866	0.00189357		NC_015870.2	9000000	1633	0.866	-1.27325
NC_015870.2	9200000	1649	0.801	0.00138947		NC_015870.2	9200000	1649	0.801	0.00206542		NC_015870.2	9200000	1649	0.801	-1.26497
NC_015870.2	9400000	1365	0.692	0.00129342		NC_015870.2	9400000	1365	0.692	0.00197944		NC_015870.2	9400000	1365	0.692	-1.33957
NC_015870.2	9600000	1541	0.607	0.00196463		NC_015870.2	9600000	1541	0.607	0.00255017		NC_015870.2	9600000	1541	0.607	-0.887476
NC_015870.2	9800000	1551	0.464	NA		NC_015870.2	9800000	1551	0.464	NA		NC_015870.2	9800000	1551	0.464	NA
NC_015870.2	10000000	1361	0.415	NA		NC_015870.2	10000000	1361	0.415	NA		NC_015870.2	10000000	1361	0.415	NA
NC_015870.2	10200000	1686	0.678	0.00181231		NC_015870.2	10200000	1686	0.678	0.0024975		NC_015870.2	10200000	1686	0.678	-1.06042
NC_015870.2	10400000	1566	0.74	0.00148368		NC_015870.2	10400000	1566	0.74	0.0021249		NC_015870.2	10400000	1566	0.74	-1.16637
NC_015870.2	10600000	1714	0.716	0.00164783		NC_015870.2	10600000	1714	0.716	0.00240271		NC_015870.2	10600000	1714	0.716	-1.21437
NC_015870.2	10800000	1889	0.773	0.00168714		NC_015870.2	10800000	1889	0.773	0.00245291		NC_015870.2	10800000	1889	0.773	-1.20667
NC_015870.2	11000000	1589	0.774	0.00141643		NC_015870.2	11000000	1589	0.774	0.00206161		NC_015870.2	11000000	1589	0.774	-1.2096
NC_015870.2	11200000	1602	0.82	0.00136149		NC_015870.2	11200000	1602	0.82	0.00196062		NC_015870.2	11200000	1602	0.82	-1.18115
NC_015870.2	11400000	1744	0.832	0.00147037		NC_015870.2	11400000	1744	0.832	0.00210476		NC_015870.2	11400000	1744	0.832	-1.16501
NC_015870.2	11600000	1781	0.805	0.0015438		NC_015870.2	11600000	1781	0.805	0.00222123		NC_015870.2	11600000	1781	0.805	-1.17881
NC_015870.2	11800000	1751	0.81	0.00149107		NC_015870.2	11800000	1751	0.81	0.00217008		NC_015870.2	11800000	1751	0.81	-1.20942
NC_015870.2	12000000	1619	0.795	0.00142563		NC_015870.2	12000000	1619	0.795	0.00204424		NC_015870.2	12000000	1619	0.795	-1.16966
NC_015870.2	12200000	1578	0.774	0.00142792		NC_015870.2	12200000	1578	0.774	0.00204649		NC_015870.2	12200000	1578	0.774	-1.16829
NC_015870.2	12400000	1774	0.845	0.00148563		NC_015870.2	12400000	1774	0.845	0.00210862		NC_015870.2	12400000	1774	0.845	-1.14197
NC_015870.2	12600000	1848	0.87	0.00148237		NC_015870.2	12600000	1848	0.87	0.00213268		NC_015870.2	12600000	1848	0.87	-1.17861
NC_015870.2	12800000	1778	0.869	0.00139379		NC_015870.2	12800000	1778	0.869	0.00205451		NC_015870.2	12800000	1778	0.869	-1.24304
NC_015870.2	13000000	1365	0.557	0.00172719		NC_015870.2	13000000	1365	0.557	0.00245936		NC_015870.2	13000000	1365	0.557	-1.1507
NC_015870.2	13200000	1201	0.317	NA		NC_015870.2	13200000	1201	0.317	NA		NC_015870.2	13200000	1201	0.317	NA
NC_015870.2	13400000	1468	0.461	NA		NC_015870.2	13400000	1468	0.461	NA		NC_015870.2	13400000	1468	0.461	NA
NC_015870.2	13600000	1725	0.533	0.00226603		NC_015870.2	13600000	1725	0.533	0.00324839		NC_015870.2	13600000	1725	0.533	-1.16889
NC_015870.2	13800000	1759	0.412	NA		NC_015870.2	13800000	1759	0.412	NA		NC_015870.2	13800000	1759	0.412	NA
NC_015870.2	14000000	1452	0.418	NA		NC_015870.2	14000000	1452	0.418	NA		NC_015870.2	14000000	1452	0.418	NA
NC_015870.2	14200000	1096	0.492	NA		NC_015870.2	14200000	1096	0.492	NA		NC_015870.2	14200000	1096	0.492	NA
NC_015870.2	14400000	1184	0.548	0.00142058		NC_015870.2	14400000	1184	0.548	0.00216793		NC_015870.2	14400000	1184	0.548	-1.33244
NC_015870.2	14600000	1495	0.61	0.00167988		NC_015870.2	14600000	1495	0.61	0.00245874		NC_015870.2	14600000	1495	0.61	-1.22439
NC_015870.2	14800000	842	0.301	NA		NC_015870.2	14800000	842	0.301	NA		NC_015870.2	14800000	842	0.301	NA
NC_015870.2	200000	2287	0.771	0.00236905		NC_015870.2	200000	2287	0.771	0.00297839		NC_015870.2	200000	2287	0.771	-0.790768
NC_015870.2	400000	1814	0.534	0.0026448		NC_015870.2	400000	1814	0.534	0.00340926		NC_015870.2	400000	1814	0.534	-0.8667
NC_015870.2	600000	1067	0.346	NA		NC_015870.2	600000	1067	0.346	NA		NC_015870.2	600000	1067	0.346	NA
NC_015870.2	800000	966	0.345	NA		NC_015870.2	800000	966	0.345	NA		NC_015870.2	800000	966	0.345	NA
NC_015870.2	1000000	845	0.294	NA		NC_015870.2	1000000	845	0.294	NA		NC_015870.2	1000000	845	0.294	NA
NC_015870.2	1200000	1094	0.336	NA		NC_015870.2	1200000	1094	0.336	NA		NC_015870.2	1200000	1094	0.336	NA
NC_015870.2	1400000	1391	0.401	NA		NC_015870.2	1400000	1391	0.401	NA		NC_015870.2	1400000	1391	0.401	NA
NC_015870.2	1600000	1496	0.359	NA		NC_015870.2	1600000	1496	0.359	NA		NC_015870.2	1600000	1496	0.359	NA
NC_015870.2	1800000	1888	0.487	NA		NC_015870.2	1800000	1888	0.487	NA		NC_015870.2	1800000	1888	0.487	NA
NC_015870.2	2000000	1854	0.748	0.00181602		NC_015870.2	2000000	1854	0.748	0.00248874		NC_015870.2	2000000	1854	0.748	-1.04479
NC_015870.2	2200000	1759	0.88	0.00138323		NC_015870.2	2200000	1759	0.88	0.00200621		NC_015870.2	2200000	1759	0.88	-1.20025
NC_015870.2	2400000	1837	0.861	0.00145994		NC_015870.2	2400000	1837	0.861	0.00214224		NC_015870.2	2400000	1837	0.861	-1.23105
NC_015870.2	2600000	1751	0.786	0.00155742		NC_015870.2	2600000	1751	0.786	0.00223506		NC_015870.2	2600000	1751	0.786	-1.17187
NC_015870.2	2800000	1603	0.742	0.0015117		NC_015870.2	2800000	1603	0.742	0.0021677		NC_015870.2	2800000	1603	0.742	-1.16971
NC_015870.2	3000000	1699	0.756	0.0015659		NC_015870.2	3000000	1699	0.756	0.00225556		NC_015870.2	3000000	1699	0.756	-1.18183
NC_015870.2	3200000	2185	0.796	0.00216808		NC_015870.2	3200000	2185	0.796	0.00275541		NC_015870.2	3200000	2185	0.796	-0.823896
NC_015870.2	3400000	2830	0.839	0.00287047		NC_015870.2	3400000	2830	0.839	0.00338512		NC_015870.2	3400000	2830	0.839	-0.587633
NC_015870.2	3600000	2966	0.833	0.00301045		NC_015870.2	3600000	2966	0.833	0.00357362		NC_015870.2	3600000	2966	0.833	-0.609124
NC_015870.2	3800000	3088	0.831	0.00317972		NC_015870.2	3800000	3088	0.831	0.00373055		NC_015870.2	3800000	3088	0.831	-0.570719
NC_015870.2	4000000	3166	0.849	0.00319072		NC_015870.2	4000000	3166	0.849	0.00374392		NC_015870.2	4000000	3166	0.849	-0.571126
NC_015870.2	4200000	2978	0.872	0.00283672		NC_015870.2	4200000	2978	0.872	0.00342785		NC_015870.2	4200000	2978	0.872	-0.666551
NC_015871.2	4400000	2968	0.889	0.00274854		NC_015871.2	4400000	2968	0.889	0.00335296		NC_015871.2	4400000	2968	0.889	-0.696752
NC_015871.2	4600000	2997	0.846	0.00299541		NC_015871.2	4600000	2997	0.846	0.00355682		NC_015871.2	4600000	2997	0.846	-0.610082
NC_015871.2	4800000	2943	0.846	0.00300966		NC_015871.2	4800000	2943	0.846	0.00349062		NC_015871.2	4800000	2943	0.846	-0.532572
NC_015871.2	5000000	2876	0.896	0.00277411		NC_015871.2	5000000	2876	0.896	0.00322059		NC_015871.2	5000000	2876	0.896	-0.535836
NC_015871.2	5200000	2544	0.892	0.00239408		NC_015871.2	5200000	2544	0.892	0.00286296		NC_015871.2	5200000	2544	0.892	-0.63302
NC_015871.2	5400000	2113	0.879	0.00186361		NC_015871.2	5400000	2113	0.879	0.00241261		NC_015871.2	5400000	2113	0.879	-0.879552
NC_015871.2	5600000	1800	0.874	0.00143236		NC_015871.2	5600000	1800	0.874	0.0020671		NC_015871.2	5600000	1800	0.874	-1.18687
NC_015871.2	5800000	1612	0.875	0.00123494		NC_015871.2	5800000	1612	0.875	0.00184916		NC_015871.2	5800000	1612	0.875	-1.28387
NC_015871.2	6000000	1810	0.888	0.00149135		NC_015871.2	6000000	1810	0.888	0.00204585		NC_015871.2	6000000	1810	0.888	-1.0476
NC_015871.2	6200000	2161	0.915	0.00186531		NC_015871.2	6200000	2161	0.915	0.00237092		NC_015871.2	6200000	2161	0.915	-0.824263
NC_015871.2	6400000	2436	0.909	0.00218791		NC_015871.2	6400000	2436	0.909	0.00269051		NC_015871.2	6400000	2436	0.909	-0.722041
NC_015871.2	6600000	2542	0.907	0.00227932		NC_015871.2	6600000	2542	0.907	0.00281454		NC_015871.2	6600000	2542	0.907	-0.735017
NC_015871.2	6800000	2195	0.895	0.0019005		NC_015871.2	6800000	2195	0.895	0.00246075		NC_015871.2	6800000	2195	0.895	-0.880009
NC_015871.2	7000000	1727	0.816	0.00156094		NC_015871.2	7000000	1727	0.816	0.00212513		NC_015871.2	7000000	1727	0.816	-1.02616
NC_015871.2	7200000	2538	0.841	0.00258181		NC_015871.2	7200000	2538	0.841	0.00303082		NC_015871.2	7200000	2538	0.841	-0.572626
NC_015871.2	7400000	3148	0.905	0.00307105		NC_015871.2	7400000	3148	0.905	0.00349171		NC_015871.2	7400000	3148	0.905	-0.465651
NC_015871.2	7600000	2847	0.854	0.00287683		NC_015871.2	7600000	2847	0.854	0.00334505		NC_015871.2	7600000	2847	0.854	-0.54102
NC_015871.2	7800000	2712	0.81	0.00286134		NC_015871.2	7800000	2712	0.81	0.003362		NC_015871.2	7800000	2712	0.81	-0.575593
NC_015871.2	8000000	2552	0.826	0.0026148		NC_015871.2	8000000	2552	0.826	0.00310182		NC_015871.2	8000000	2552	0.826	-0.606878
NC_015871.2	8200000	2399	0.882	0.00220803		NC_015871.2	8200000	2399	0.882	0.00272963		NC_015871.2	8200000	2399	0.882	-0.7386
NC_015871.2	8400000	2589	0.914	0.00227748		NC_015871.2	8400000	2589	0.914	0.00284409		NC_015871.2	8400000	2589	0.914	-0.770047
NC_015871.2	8600000	2788	0.909	0.00253442		NC_015871.2	8600000	2788	0.909	0.00307812		NC_015871.2	8600000	2788	0.909	-0.682729
NC_015871.2	8800000	2762	0.874	0.0026453		NC_015871.2	8800000	2762	0.874	0.00317242		NC_015871.2	8800000	2762	0.874	-0.642228
NC_015871.2	9000000	2781	0.862	0.00271606		NC_015871.2	9000000	2781	0.862	0.00323969		NC_015871.2	9000000	2781	0.862	-0.624735
NC_015871.2	9200000	2583	0.889	0.00235734		NC_015871.2	9200000	2583	0.889	0.0029166		NC_015871.2	9200000	2583	0.889	-0.741155
NC_015871.2	9400000	2502	0.9	0.0021797		NC_015871.2	9400000	2502	0.9	0.00279098		NC_015871.2	9400000	2502	0.9	-0.846557
NC_015871.2	9600000	2440	0.882	0.00209095		NC_015871.2	9600000	2440	0.882	0.00277696		NC_015871.2	9600000	2440	0.882	-0.95485
NC_015871.2	9800000	2218	0.855	0.00193144		NC_015871.2	9800000	2218	0.855	0.00260496		NC_015871.2	9800000	2218	0.855	-0.999365
NC_015871.2	10000000	1818	0.825	0.00157568		NC_015871.2	10000000	1818	0.825	0.00221153		NC_015871.2	10000000	1818	0.825	-1.11131
NC_015871.2	10200000	1246	0.644	0.00127695		NC_015871.2	10200000	1246	0.644	0.0019428		NC_015871.2	10200000	1246	0.644	-1.32471

## Sheet: Description
Header	Description
Chromosome	Reference chromosome
Position	Position in the reference chromosome
Number of SNPs	Number of SNPs in the sliding window used to calculate the statistic
Fraction covered	Fraction of the window covered by a sufficient number of reads. Suficient means higher than min-coverage and lower than max-coverage
pi	nucleotide diversity (pi)
theta	number of segregating sites (Watterson's theta)
D	Tajima's D
