# Supplementary material for: Genomics of sex allocation in the parasitoid wasp Nasonia vitripennis
Source: BMC Genomics. 2020 Jul 20;21:499. doi: 10.1186/s12864-020-06904-4 (PMC7372847; doi:10.1186/s12864-020-06904-4)
Supplement: Supplementary file 3 — Additional file 3: Supplementary Table 3. Results for sex ratio and clutch size GWAS in NVGRP. Worksheets show: Significantly associated SNPs for sex ratio, All GWAS results for sex ratio and All GWAS results for clutch size. Data in SupplementaryTable3_GWAS_Candidate_and_All_SNPs. [file 12864_2020_6904_MOESM3_ESM.xlsx]

## Sheet: SexRatioRSignAssociatedSNPs
Supplementary Table 3 Sex ratio GWAS significantly associated SNPs
SNP	Chromosome	Position	P
NC_015867.2_30565627	1	30565627
NC_015867.2_30570243	1	30570243
NC_015867.2_30593991	1	30593991
NC_015867.2_30596018	1	30596018
NC_015867.2_30598225	1	30598225
NC_015867.2_30602783	1	30602783
NC_015867.2_30602789	1	30602789
NC_015867.2_30604770	1	30604770
NC_015867.2_30606952	1	30606952
NC_015867.2_30607468	1	30607468
NC_015867.2_30608905	1	30608905
NC_015867.2_30608907	1	30608907
NC_015867.2_30610368	1	30610368
NC_015867.2_30612505	1	30612505
NC_015867.2_30643961	1	30643961
NC_015867.2_30670045	1	30670045
NC_015867.2_30682477	1	30682477
NC_015867.2_31141049	1	31141049

## Sheet: SexRatioAllGWASResults
Supplementary Table 3 Sex ratio GWAS all SNPs tested
SNP	Chromosome	Position	P
NC_015867.2_100027	1	100027	0.0530464
NC_015867.2_100028	1	100028	0.0530464
NC_015867.2_1000477	1	1000477	0.282304
NC_015867.2_1000743	1	1000743	0.282304
NC_015867.2_1000751	1	1000751	0.277131
NC_015867.2_1000799	1	1000799	0.277131
NC_015867.2_1001359	1	1001359	0.25739
NC_015867.2_1001415	1	1001415	0.794581
NC_015867.2_1001435	1	1001435	0.794581
NC_015867.2_10015247	1	10015247	0.977287
NC_015867.2_1001596	1	1001596	0.25739
NC_015867.2_1001819	1	1001819	0.794581
NC_015867.2_1001958	1	1001958	0.25739
NC_015867.2_1002135	1	1002135	0.794581
NC_015867.2_10024540	1	10024540	0.977287
NC_015867.2_10024547	1	10024547	0.977287
NC_015867.2_10024548	1	10024548	0.977287
NC_015867.2_1002494	1	1002494	0.579356
NC_015867.2_1002521	1	1002521	0.408666
NC_015867.2_10026560	1	10026560	0.6815
NC_015867.2_10029212	1	10029212	0.670249
NC_015867.2_10029290	1	10029290	0.670249
NC_015867.2_1003149	1	1003149	0.937811
NC_015867.2_10033339	1	10033339	0.670249
NC_015867.2_10034784	1	10034784	0.6815
NC_015867.2_10038666	1	10038666	0.670249
NC_015867.2_10039187	1	10039187	0.6815
NC_015867.2_10039825	1	10039825	0.6815
NC_015867.2_1004026	1	1004026	0.794581
NC_015867.2_10040456	1	10040456	0.388367
NC_015867.2_10040476	1	10040476	0.388367
NC_015867.2_10040606	1	10040606	0.6815
NC_015867.2_10040677	1	10040677	0.6815
NC_015867.2_10042664	1	10042664	0.388367
NC_015867.2_1005056	1	1005056	0.992815
NC_015867.2_10051165	1	10051165	0.6815
NC_015867.2_1005410	1	1005410	0.992815
NC_015867.2_10054481	1	10054481	0.6815
NC_015867.2_1005479	1	1005479	0.794581
NC_015867.2_10055624	1	10055624	0.670249
NC_015867.2_1005579	1	1005579	0.794581
NC_015867.2_10057203	1	10057203	0.6815
NC_015867.2_1005740	1	1005740	0.992815
NC_015867.2_1005769	1	1005769	0.794581
NC_015867.2_1005858	1	1005858	0.408666
NC_015867.2_1005899	1	1005899	0.794581
NC_015867.2_10061759	1	10061759	0.37085
NC_015867.2_10061883	1	10061883	0.6815
NC_015867.2_10061983	1	10061983	0.670249
NC_015867.2_10062049	1	10062049	0.670249
NC_015867.2_10062494	1	10062494	0.670249
NC_015867.2_10062615	1	10062615	0.6815
NC_015867.2_10062814	1	10062814	0.6815
NC_015867.2_10062853	1	10062853	0.6815
NC_015867.2_10062930	1	10062930	0.37085
NC_015867.2_10064338	1	10064338	0.670837
NC_015867.2_10064659	1	10064659	0.6815
NC_015867.2_10064935	1	10064935	0.6815
NC_015867.2_10065238	1	10065238	0.697913
NC_015867.2_1006602	1	1006602	0.25739
NC_015867.2_10066867	1	10066867	0.670249
NC_015867.2_1006869	1	1006869	0.408666
NC_015867.2_1007097	1	1007097	0.25739
NC_015867.2_10071243	1	10071243	0.670249
NC_015867.2_10071729	1	10071729	0.6815
NC_015867.2_1007207	1	1007207	0.25739
NC_015867.2_10072508	1	10072508	0.670249
NC_015867.2_1007280	1	1007280	0.992815
NC_015867.2_1007347	1	1007347	0.992815
NC_015867.2_1007398	1	1007398	0.408666
NC_015867.2_1007424	1	1007424	0.408666
NC_015867.2_1007443	1	1007443	0.408666
NC_015867.2_10075182	1	10075182	0.388367
NC_015867.2_1007541	1	1007541	0.408666
NC_015867.2_1007567	1	1007567	0.408666
NC_015867.2_1007606	1	1007606	0.992815
NC_015867.2_10076357	1	10076357	0.670249
NC_015867.2_10076796	1	10076796	0.6815
NC_015867.2_10076821	1	10076821	0.6815
NC_015867.2_1007828	1	1007828	0.408666
NC_015867.2_1007891	1	1007891	0.579356
NC_015867.2_1007944	1	1007944	0.579356
NC_015867.2_10081579	1	10081579	0.670249
NC_015867.2_10082676	1	10082676	0.670249
NC_015867.2_1008277	1	1008277	0.794581
NC_015867.2_1008292	1	1008292	0.408666
NC_015867.2_1008509	1	1008509	0.408666
NC_015867.2_10091242	1	10091242	0.670249
NC_015867.2_1009213	1	1009213	0.282304
NC_015867.2_1009230	1	1009230	0.282304
NC_015867.2_1009236	1	1009236	0.794581
NC_015867.2_1009362	1	1009362	0.408666
NC_015867.2_1009378	1	1009378	0.408666
NC_015867.2_1009536	1	1009536	0.71039
NC_015867.2_1009561	1	1009561	0.579356
NC_015867.2_10096850	1	10096850	0.6815
NC_015867.2_10096871	1	10096871	0.388367
NC_015867.2_1009701	1	1009701	0.282304
NC_015867.2_10097144	1	10097144	0.670249
NC_015867.2_1009798	1	1009798	0.992815
NC_015867.2_1009816	1	1009816	0.408666
NC_015867.2_1010632	1	1010632	0.408666
NC_015867.2_10107461	1	10107461	0.670249
NC_015867.2_10108510	1	10108510	0.6815
NC_015867.2_10110184	1	10110184	0.670249
NC_015867.2_10110185	1	10110185	0.670249
NC_015867.2_1011106	1	1011106	0.25739
NC_015867.2_1011615	1	1011615	0.25739
NC_015867.2_10118706	1	10118706	0.6815
NC_015867.2_1012051	1	1012051	0.282304
NC_015867.2_1012233	1	1012233	0.153092
NC_015867.2_1012640	1	1012640	0.153092
NC_015867.2_10137856	1	10137856	0.670249
NC_015867.2_10138429	1	10138429	0.388367
NC_015867.2_10139321	1	10139321	0.670249
NC_015867.2_10141860	1	10141860	0.37085
NC_015867.2_10142290	1	10142290	0.6815
NC_015867.2_10147061	1	10147061	0.629182
NC_015867.2_10147690	1	10147690	0.6815
NC_015867.2_10148569	1	10148569	0.6815
NC_015867.2_1014860	1	1014860	0.282304
NC_015867.2_10150706	1	10150706	0.6815
NC_015867.2_10152445	1	10152445	0.6815
NC_015867.2_10153721	1	10153721	0.670249
NC_015867.2_10156765	1	10156765	0.670249
NC_015867.2_10158136	1	10158136	0.670249
NC_015867.2_1016151	1	1016151	0.00437847
NC_015867.2_1016906	1	1016906	0.282304
NC_015867.2_1017035	1	1017035	0.282304
NC_015867.2_1017039	1	1017039	0.282304
NC_015867.2_1017358	1	1017358	0.00729903
NC_015867.2_10175285	1	10175285	0.670249
NC_015867.2_10175620	1	10175620	0.670249
NC_015867.2_10176299	1	10176299	0.6815
NC_015867.2_10179877	1	10179877	0.6815
NC_015867.2_10182285	1	10182285	0.670249
NC_015867.2_10183497	1	10183497	0.6815
NC_015867.2_10186171	1	10186171	0.883736
NC_015867.2_10187502	1	10187502	0.37085
NC_015867.2_10188646	1	10188646	0.670249
NC_015867.2_1019669	1	1019669	0.373518
NC_015867.2_10197591	1	10197591	0.670249
NC_015867.2_1019819	1	1019819	0.373518
NC_015867.2_102022	1	102022	0.0973288
NC_015867.2_10204061	1	10204061	0.387726
NC_015867.2_10205581	1	10205581	0.670249
NC_015867.2_1021249	1	1021249	0.121942
NC_015867.2_10214176	1	10214176	0.670249
NC_015867.2_10216105	1	10216105	0.37085
NC_015867.2_10217563	1	10217563	0.670249
NC_015867.2_10217768	1	10217768	0.670249
NC_015867.2_1022327	1	1022327	0.0124364
NC_015867.2_10223457	1	10223457	0.670249
NC_015867.2_1022525	1	1022525	0.890092
NC_015867.2_1022659	1	1022659	0.890092
NC_015867.2_1023880	1	1023880	0.408666
NC_015867.2_10240559	1	10240559	0.670249
NC_015867.2_10241584	1	10241584	0.670249
NC_015867.2_10243136	1	10243136	0.6815
NC_015867.2_1024866	1	1024866	0.373518
NC_015867.2_1024934	1	1024934	0.000652354
NC_015867.2_1025101	1	1025101	0.373518
NC_015867.2_1025443	1	1025443	0.25739
NC_015867.2_1025739	1	1025739	0.373518
NC_015867.2_1025889	1	1025889	0.373518
NC_015867.2_10258939	1	10258939	0.670249
NC_015867.2_10259563	1	10259563	0.670249
NC_015867.2_10260257	1	10260257	0.37085
NC_015867.2_10260340	1	10260340	0.37085
NC_015867.2_10260472	1	10260472	0.6815
NC_015867.2_1026548	1	1026548	0.0427768
NC_015867.2_1026746	1	1026746	0.544361
NC_015867.2_10275203	1	10275203	0.670249
NC_015867.2_1027840	1	1027840	0.419066
NC_015867.2_1028231	1	1028231	0.976869
NC_015867.2_1028722	1	1028722	0.130743
NC_015867.2_1028750	1	1028750	0.25739
NC_015867.2_1028786	1	1028786	0.540331
NC_015867.2_1028805	1	1028805	0.828457
NC_015867.2_1028822	1	1028822	0.25739
NC_015867.2_1029005	1	1029005	0.0427768
NC_015867.2_1029077	1	1029077	0.784688
NC_015867.2_1029317	1	1029317	0.535303
NC_015867.2_1029614	1	1029614	0.347439
NC_015867.2_1029685	1	1029685	0.890092
NC_015867.2_1029753	1	1029753	0.329068
NC_015867.2_1029868	1	1029868	0.890092
NC_015867.2_1032373	1	1032373	0.342414
NC_015867.2_10339398	1	10339398	0.6815
NC_015867.2_10340311	1	10340311	0.388367
NC_015867.2_10340734	1	10340734	0.37085
NC_015867.2_10345974	1	10345974	0.6815
NC_015867.2_10346660	1	10346660	0.6815
NC_015867.2_10347551	1	10347551	0.670249
NC_015867.2_10347623	1	10347623	0.6815
NC_015867.2_10348274	1	10348274	0.670249
NC_015867.2_10348923	1	10348923	0.670249
NC_015867.2_10349296	1	10349296	0.670249
NC_015867.2_10349827	1	10349827	0.670249
NC_015867.2_10350213	1	10350213	0.37085
NC_015867.2_10350615	1	10350615	0.670249
NC_015867.2_10350797	1	10350797	0.6815
NC_015867.2_10353120	1	10353120	0.670249
NC_015867.2_10353476	1	10353476	0.670249
NC_015867.2_10353574	1	10353574	0.670249
NC_015867.2_10354035	1	10354035	0.6815
NC_015867.2_10354324	1	10354324	0.6815
NC_015867.2_10357838	1	10357838	0.670249
NC_015867.2_10357839	1	10357839	0.670249
NC_015867.2_10358771	1	10358771	0.977287
NC_015867.2_10360123	1	10360123	0.37085
NC_015867.2_10360704	1	10360704	0.37085
NC_015867.2_10362472	1	10362472	0.6815
NC_015867.2_10362673	1	10362673	0.670249
NC_015867.2_10364064	1	10364064	0.388367
NC_015867.2_10364379	1	10364379	0.6815
NC_015867.2_10367627	1	10367627	0.977287
NC_015867.2_1037187	1	1037187	0.0427768
NC_015867.2_10372689	1	10372689	0.6815
NC_015867.2_10372773	1	10372773	0.6815
NC_015867.2_1037335	1	1037335	0.490587
NC_015867.2_1037353	1	1037353	0.890092
NC_015867.2_10376889	1	10376889	0.6815
NC_015867.2_10376929	1	10376929	0.6815
NC_015867.2_1037705	1	1037705	0.0427768
NC_015867.2_10380119	1	10380119	0.6815
NC_015867.2_10381653	1	10381653	0.6815
NC_015867.2_10381780	1	10381780	0.6815
NC_015867.2_1038258	1	1038258	0.130743
NC_015867.2_1038295	1	1038295	0.579356
NC_015867.2_1038307	1	1038307	0.890092
NC_015867.2_10384549	1	10384549	0.388367
NC_015867.2_1038590	1	1038590	0.890092
NC_015867.2_10386837	1	10386837	0.6815
NC_015867.2_1038766	1	1038766	0.130743
NC_015867.2_1038784	1	1038784	0.130743
NC_015867.2_10394455	1	10394455	0.670249
NC_015867.2_103959	1	103959	0.138006
NC_015867.2_1039629	1	1039629	0.890092
NC_015867.2_1039839	1	1039839	0.221525
NC_015867.2_10398920	1	10398920	0.6815
NC_015867.2_10399140	1	10399140	0.670249
NC_015867.2_10400966	1	10400966	0.37085
NC_015867.2_10403968	1	10403968	0.670249
NC_015867.2_10405068	1	10405068	0.6815
NC_015867.2_1040568	1	1040568	0.784688
NC_015867.2_10405686	1	10405686	0.670249
NC_015867.2_10406494	1	10406494	0.6815
NC_015867.2_10407655	1	10407655	0.6815
NC_015867.2_10408487	1	10408487	0.6815
NC_015867.2_10408786	1	10408786	0.670249
NC_015867.2_1040891	1	1040891	0.890092
NC_015867.2_10408966	1	10408966	0.670249
NC_015867.2_10409376	1	10409376	0.670249
NC_015867.2_10409387	1	10409387	0.670249
NC_015867.2_10409585	1	10409585	0.670249
NC_015867.2_10409805	1	10409805	0.670249
NC_015867.2_10410252	1	10410252	0.37085
NC_015867.2_10411063	1	10411063	0.37085
NC_015867.2_1041111	1	1041111	0.0427768
NC_015867.2_10411123	1	10411123	0.37085
NC_015867.2_1041129	1	1041129	0.07757
NC_015867.2_10411317	1	10411317	0.388367
NC_015867.2_10412254	1	10412254	0.999435
NC_015867.2_1041256	1	1041256	0.890092
NC_015867.2_1041267	1	1041267	0.566945
NC_015867.2_10413060	1	10413060	0.6815
NC_015867.2_10414731	1	10414731	0.670249
NC_015867.2_10415405	1	10415405	0.37085
NC_015867.2_1041570	1	1041570	0.426983
NC_015867.2_1041663	1	1041663	0.566945
NC_015867.2_10417349	1	10417349	0.670249
NC_015867.2_10417479	1	10417479	0.6815
NC_015867.2_10418087	1	10418087	0.388367
NC_015867.2_10418332	1	10418332	0.670249
NC_015867.2_10418483	1	10418483	0.388367
NC_015867.2_10418753	1	10418753	0.670249
NC_015867.2_10419557	1	10419557	0.670249
NC_015867.2_1041975	1	1041975	0.547127
NC_015867.2_10420128	1	10420128	0.6815
NC_015867.2_10420512	1	10420512	0.6815
NC_015867.2_10420720	1	10420720	0.6815
NC_015867.2_10421821	1	10421821	0.6815
NC_015867.2_1042366	1	1042366	0.733773
NC_015867.2_1042566	1	1042566	0.259997
NC_015867.2_1042716	1	1042716	0.254771
NC_015867.2_1042758	1	1042758	0.763651
NC_015867.2_10428517	1	10428517	0.670249
NC_015867.2_10428965	1	10428965	0.670249
NC_015867.2_10429247	1	10429247	0.6815
NC_015867.2_10429612	1	10429612	0.670249
NC_015867.2_10432723	1	10432723	0.977287
NC_015867.2_1043314	1	1043314	0.0475
NC_015867.2_10434423	1	10434423	0.670249
NC_015867.2_1043446	1	1043446	0.25739
NC_015867.2_10435596	1	10435596	0.670249
NC_015867.2_10436464	1	10436464	0.37085
NC_015867.2_10437646	1	10437646	0.670249
NC_015867.2_10439053	1	10439053	0.6815
NC_015867.2_10439607	1	10439607	0.670249
NC_015867.2_1043980	1	1043980	0.0427768
NC_015867.2_10439926	1	10439926	0.6815
NC_015867.2_10439929	1	10439929	0.6815
NC_015867.2_1043994	1	1043994	0.0427768
NC_015867.2_10440036	1	10440036	0.6815
NC_015867.2_10440562	1	10440562	0.670249
NC_015867.2_10440891	1	10440891	0.670249
NC_015867.2_10441849	1	10441849	0.670249
NC_015867.2_10442040	1	10442040	0.670249
NC_015867.2_1044205	1	1044205	0.784688
NC_015867.2_10443066	1	10443066	0.6815
NC_015867.2_10443113	1	10443113	0.670249
NC_015867.2_1044358	1	1044358	0.523629
NC_015867.2_10444390	1	10444390	0.670249
NC_015867.2_10445909	1	10445909	0.670249
NC_015867.2_1044710	1	1044710	0.0427768
NC_015867.2_10447367	1	10447367	0.670249
NC_015867.2_10447733	1	10447733	0.6815
NC_015867.2_10449206	1	10449206	0.6815
NC_015867.2_10449724	1	10449724	0.670249
NC_015867.2_10450009	1	10450009	0.670249
NC_015867.2_10453950	1	10453950	0.977287
NC_015867.2_10455980	1	10455980	0.670249
NC_015867.2_10456830	1	10456830	0.37085
NC_015867.2_10457949	1	10457949	0.670249
NC_015867.2_10458334	1	10458334	0.670249
NC_015867.2_10458903	1	10458903	0.6815
NC_015867.2_10458995	1	10458995	0.670249
NC_015867.2_10459307	1	10459307	0.388367
NC_015867.2_10461532	1	10461532	0.670249
NC_015867.2_10461874	1	10461874	0.6815
NC_015867.2_10462584	1	10462584	0.977287
NC_015867.2_10464939	1	10464939	0.6815
NC_015867.2_1046599	1	1046599	0.500878
NC_015867.2_10466620	1	10466620	0.670249
NC_015867.2_10467173	1	10467173	0.6815
NC_015867.2_10467460	1	10467460	0.670249
NC_015867.2_10468180	1	10468180	0.6815
NC_015867.2_1046941	1	1046941	0.0475
NC_015867.2_10469695	1	10469695	0.670249
NC_015867.2_10470647	1	10470647	0.6815
NC_015867.2_10473779	1	10473779	0.334588
NC_015867.2_1047411	1	1047411	0.813622
NC_015867.2_1047489	1	1047489	0.0427768
NC_015867.2_1047598	1	1047598	0.356346
NC_015867.2_1047601	1	1047601	0.356346
NC_015867.2_1047754	1	1047754	0.356346
NC_015867.2_10480112	1	10480112	0.670249
NC_015867.2_10480673	1	10480673	0.6815
NC_015867.2_104810	1	104810	0.418883
NC_015867.2_10481061	1	10481061	0.670249
NC_015867.2_10481652	1	10481652	0.670249
NC_015867.2_1048186	1	1048186	0.139691
NC_015867.2_1048217	1	1048217	0.356346
NC_015867.2_10483367	1	10483367	0.388367
NC_015867.2_1048426	1	1048426	0.363097
NC_015867.2_10484673	1	10484673	0.6815
NC_015867.2_10485319	1	10485319	0.6815
NC_015867.2_10486002	1	10486002	0.37085
NC_015867.2_1048609	1	1048609	0.356346
NC_015867.2_10486941	1	10486941	0.6815
NC_015867.2_10487136	1	10487136	0.670249
NC_015867.2_10487256	1	10487256	0.6815
NC_015867.2_10487289	1	10487289	0.6815
NC_015867.2_10487408	1	10487408	0.6815
NC_015867.2_10487599	1	10487599	0.670249
NC_015867.2_10487820	1	10487820	0.670249
NC_015867.2_10487872	1	10487872	0.6815
NC_015867.2_10487909	1	10487909	0.388367
NC_015867.2_10487951	1	10487951	0.388367
NC_015867.2_10488072	1	10488072	0.670249
NC_015867.2_10488672	1	10488672	0.6815
NC_015867.2_10489189	1	10489189	0.670249
NC_015867.2_1048933	1	1048933	0.123442
NC_015867.2_10489748	1	10489748	0.6815
NC_015867.2_10489831	1	10489831	0.6815
NC_015867.2_10489979	1	10489979	0.37085
NC_015867.2_10490558	1	10490558	0.670249
NC_015867.2_10490905	1	10490905	0.670249
NC_015867.2_1049267	1	1049267	0.356346
NC_015867.2_10492984	1	10492984	0.6815
NC_015867.2_10493401	1	10493401	0.670249
NC_015867.2_10493886	1	10493886	0.670249
NC_015867.2_1049515	1	1049515	0.139691
NC_015867.2_1049525	1	1049525	0.123442
NC_015867.2_10495636	1	10495636	0.388367
NC_015867.2_10498628	1	10498628	0.977287
NC_015867.2_10498663	1	10498663	0.670249
NC_015867.2_1049979	1	1049979	0.148637
NC_015867.2_10500076	1	10500076	0.670249
NC_015867.2_10500322	1	10500322	0.37085
NC_015867.2_10500794	1	10500794	0.37085
NC_015867.2_10504197	1	10504197	0.6815
NC_015867.2_10504920	1	10504920	0.388367
NC_015867.2_10505909	1	10505909	0.6815
NC_015867.2_10508502	1	10508502	0.6815
NC_015867.2_10508799	1	10508799	0.977287
NC_015867.2_10509129	1	10509129	0.37085
NC_015867.2_10509335	1	10509335	0.999435
NC_015867.2_10512171	1	10512171	0.6815
NC_015867.2_10512207	1	10512207	0.670249
NC_015867.2_10513237	1	10513237	0.6815
NC_015867.2_10513518	1	10513518	0.670249
NC_015867.2_10515548	1	10515548	0.6815
NC_015867.2_10516398	1	10516398	0.670249
NC_015867.2_10517684	1	10517684	0.6815
NC_015867.2_10518203	1	10518203	0.670249
NC_015867.2_10519423	1	10519423	0.6815
NC_015867.2_10519564	1	10519564	0.37085
NC_015867.2_10520387	1	10520387	0.6815
NC_015867.2_10520616	1	10520616	0.37085
NC_015867.2_10522087	1	10522087	0.670249
NC_015867.2_10522173	1	10522173	0.37085
NC_015867.2_10522441	1	10522441	0.388367
NC_015867.2_10522442	1	10522442	0.388367
NC_015867.2_10522464	1	10522464	0.388367
NC_015867.2_10522666	1	10522666	0.6815
NC_015867.2_10522912	1	10522912	0.670249
NC_015867.2_1052294	1	1052294	0.123442
NC_015867.2_10523839	1	10523839	0.6815
NC_015867.2_10524231	1	10524231	0.670249
NC_015867.2_10525471	1	10525471	0.670249
NC_015867.2_10528208	1	10528208	0.670249
NC_015867.2_1053228	1	1053228	0.148637
NC_015867.2_10533281	1	10533281	0.6815
NC_015867.2_10534445	1	10534445	0.6815
NC_015867.2_10535362	1	10535362	0.670249
NC_015867.2_10536094	1	10536094	0.37085
NC_015867.2_10536152	1	10536152	0.670249
NC_015867.2_10536454	1	10536454	0.670249
NC_015867.2_10536586	1	10536586	0.670249
NC_015867.2_10536945	1	10536945	0.670249
NC_015867.2_10537322	1	10537322	0.670249
NC_015867.2_10537354	1	10537354	0.670249
NC_015867.2_10537410	1	10537410	0.670249
NC_015867.2_10537625	1	10537625	0.6815
NC_015867.2_10538143	1	10538143	0.670249
NC_015867.2_10539215	1	10539215	0.6815
NC_015867.2_10539385	1	10539385	0.999435
NC_015867.2_10539462	1	10539462	0.6815
NC_015867.2_10541752	1	10541752	0.670249
NC_015867.2_10542130	1	10542130	0.670249
NC_015867.2_10543686	1	10543686	0.6815
NC_015867.2_10544190	1	10544190	0.6815
NC_015867.2_10546317	1	10546317	0.6815
NC_015867.2_10546937	1	10546937	0.6815
NC_015867.2_10546979	1	10546979	0.6815
NC_015867.2_10548043	1	10548043	0.670249
NC_015867.2_1054822	1	1054822	0.123442
NC_015867.2_10548927	1	10548927	0.670249
NC_015867.2_10549480	1	10549480	0.670249
NC_015867.2_10549611	1	10549611	0.670249
NC_015867.2_10551183	1	10551183	0.670249
NC_015867.2_10552687	1	10552687	0.6815
NC_015867.2_10556116	1	10556116	0.388367
NC_015867.2_10556171	1	10556171	0.37085
NC_015867.2_1055728	1	1055728	0.312845
NC_015867.2_10558612	1	10558612	0.6815
NC_015867.2_10561037	1	10561037	0.670249
NC_015867.2_10561687	1	10561687	0.6815
NC_015867.2_10562364	1	10562364	0.670249
NC_015867.2_1056341	1	1056341	0.123442
NC_015867.2_10564127	1	10564127	0.670249
NC_015867.2_10564194	1	10564194	0.670249
NC_015867.2_10564242	1	10564242	0.37085
NC_015867.2_10566448	1	10566448	0.37085
NC_015867.2_10568966	1	10568966	0.670249
NC_015867.2_10569390	1	10569390	0.670249
NC_015867.2_10570765	1	10570765	0.670249
NC_015867.2_10571093	1	10571093	0.670249
NC_015867.2_1057164	1	1057164	0.296172
NC_015867.2_1057377	1	1057377	0.0872312
NC_015867.2_1057380	1	1057380	0.0872312
NC_015867.2_10575132	1	10575132	0.670249
NC_015867.2_10575630	1	10575630	0.37085
NC_015867.2_10576307	1	10576307	0.6815
NC_015867.2_10577399	1	10577399	0.6815
NC_015867.2_10580317	1	10580317	0.999435
NC_015867.2_10580793	1	10580793	0.670249
NC_015867.2_10581280	1	10581280	0.977287
NC_015867.2_10581389	1	10581389	0.670249
NC_015867.2_10581644	1	10581644	0.37085
NC_015867.2_1058412	1	1058412	0.123442
NC_015867.2_10584569	1	10584569	0.670249
NC_015867.2_10585553	1	10585553	0.6815
NC_015867.2_10586659	1	10586659	0.6815
NC_015867.2_1058842	1	1058842	0.148637
NC_015867.2_10589174	1	10589174	0.6815
NC_015867.2_10589177	1	10589177	0.6815
NC_015867.2_10590734	1	10590734	0.6815
NC_015867.2_10593610	1	10593610	0.388367
NC_015867.2_10594098	1	10594098	0.670249
NC_015867.2_10594950	1	10594950	0.6815
NC_015867.2_1059513	1	1059513	0.148637
NC_015867.2_10600028	1	10600028	0.6815
NC_015867.2_106012	1	106012	0.522606
NC_015867.2_10601481	1	10601481	0.6815
NC_015867.2_10603859	1	10603859	0.670249
NC_015867.2_10604130	1	10604130	0.670249
NC_015867.2_10605556	1	10605556	0.6815
NC_015867.2_10606455	1	10606455	0.6815
NC_015867.2_10607136	1	10607136	0.388367
NC_015867.2_10608840	1	10608840	0.6815
NC_015867.2_10609469	1	10609469	0.388367
NC_015867.2_10611614	1	10611614	0.6815
NC_015867.2_10612542	1	10612542	0.670249
NC_015867.2_10612669	1	10612669	0.6815
NC_015867.2_10612806	1	10612806	0.670249
NC_015867.2_10613768	1	10613768	0.37085
NC_015867.2_10614527	1	10614527	0.6815
NC_015867.2_10615043	1	10615043	0.670249
NC_015867.2_10615871	1	10615871	0.6815
NC_015867.2_10616725	1	10616725	0.37085
NC_015867.2_10616762	1	10616762	0.37085
NC_015867.2_10616952	1	10616952	0.6815
NC_015867.2_1061774	1	1061774	0.123442
NC_015867.2_10618215	1	10618215	0.670249
NC_015867.2_1061940	1	1061940	0.222264
NC_015867.2_10620303	1	10620303	0.999435
NC_015867.2_10621079	1	10621079	0.6815
NC_015867.2_10621140	1	10621140	0.6815
NC_015867.2_10621351	1	10621351	0.6815
NC_015867.2_10621402	1	10621402	0.6815
NC_015867.2_10629988	1	10629988	0.670249
NC_015867.2_10631533	1	10631533	0.670249
NC_015867.2_10632169	1	10632169	0.37085
NC_015867.2_10633978	1	10633978	0.670249
NC_015867.2_10634237	1	10634237	0.37085
NC_015867.2_10634499	1	10634499	0.388367
NC_015867.2_10634895	1	10634895	0.6815
NC_015867.2_10638642	1	10638642	0.670249
NC_015867.2_10639143	1	10639143	0.388367
NC_015867.2_10640563	1	10640563	0.670249
NC_015867.2_10640595	1	10640595	0.670249
NC_015867.2_10642124	1	10642124	0.670249
NC_015867.2_10644496	1	10644496	0.670249
NC_015867.2_10645288	1	10645288	0.6815
NC_015867.2_10645328	1	10645328	0.6815
NC_015867.2_10646549	1	10646549	0.6815
NC_015867.2_10647322	1	10647322	0.6815
NC_015867.2_10647770	1	10647770	0.6815
NC_015867.2_10649318	1	10649318	0.670249
NC_015867.2_10652133	1	10652133	0.6815
NC_015867.2_10652653	1	10652653	0.6815
NC_015867.2_10655994	1	10655994	0.6815
NC_015867.2_10656431	1	10656431	0.670249
NC_015867.2_10656484	1	10656484	0.709751
NC_015867.2_10658398	1	10658398	0.670249
NC_015867.2_10661860	1	10661860	0.37085
NC_015867.2_1066302	1	1066302	0.132464
NC_015867.2_106634	1	106634	0.0530464
NC_015867.2_10666697	1	10666697	0.670249
NC_015867.2_10667294	1	10667294	0.388367
NC_015867.2_10675590	1	10675590	0.670249
NC_015867.2_10675591	1	10675591	0.670249
NC_015867.2_10678179	1	10678179	0.670249
NC_015867.2_10678207	1	10678207	0.6815
NC_015867.2_10686347	1	10686347	0.670249
NC_015867.2_10687664	1	10687664	0.670249
NC_015867.2_10687665	1	10687665	0.670249
NC_015867.2_10687861	1	10687861	0.670249
NC_015867.2_10688121	1	10688121	0.999435
NC_015867.2_10688339	1	10688339	0.670249
NC_015867.2_10691765	1	10691765	0.670249
NC_015867.2_10707402	1	10707402	0.670249
NC_015867.2_10708395	1	10708395	0.670249
NC_015867.2_10739146	1	10739146	0.670249
NC_015867.2_1075800	1	1075800	0.123442
NC_015867.2_10761723	1	10761723	0.388367
NC_015867.2_10762887	1	10762887	0.670249
NC_015867.2_10764069	1	10764069	0.670249
NC_015867.2_10767054	1	10767054	0.65596
NC_015867.2_1076834	1	1076834	0.132464
NC_015867.2_10768476	1	10768476	0.670249
NC_015867.2_10768554	1	10768554	0.6815
NC_015867.2_10769893	1	10769893	0.670249
NC_015867.2_10770827	1	10770827	0.388367
NC_015867.2_10772428	1	10772428	0.6815
NC_015867.2_10772558	1	10772558	0.6815
NC_015867.2_10772932	1	10772932	0.670249
NC_015867.2_10775608	1	10775608	0.6815
NC_015867.2_10776426	1	10776426	0.37085
NC_015867.2_10776590	1	10776590	0.6815
NC_015867.2_10777317	1	10777317	0.388367
NC_015867.2_10777396	1	10777396	0.388367
NC_015867.2_10777770	1	10777770	0.670249
NC_015867.2_10778344	1	10778344	0.388367
NC_015867.2_10790756	1	10790756	0.37085
NC_015867.2_10791785	1	10791785	0.670249
NC_015867.2_10793879	1	10793879	0.670249
NC_015867.2_10794584	1	10794584	0.6815
NC_015867.2_10795270	1	10795270	0.670249
NC_015867.2_10796308	1	10796308	0.670249
NC_015867.2_1079885	1	1079885	0.107619
NC_015867.2_10803243	1	10803243	0.6815
NC_015867.2_10804196	1	10804196	0.961779
NC_015867.2_10804294	1	10804294	0.670249
NC_015867.2_1080789	1	1080789	0.281016
NC_015867.2_10809959	1	10809959	0.670249
NC_015867.2_1081119	1	1081119	0.138645
NC_015867.2_10817542	1	10817542	0.670249
NC_015867.2_10819188	1	10819188	0.388367
NC_015867.2_10821947	1	10821947	0.670249
NC_015867.2_10822579	1	10822579	0.6815
NC_015867.2_10828205	1	10828205	0.670249
NC_015867.2_10831790	1	10831790	0.37085
NC_015867.2_10832572	1	10832572	0.670249
NC_015867.2_10832882	1	10832882	0.6815
NC_015867.2_10837071	1	10837071	0.935213
NC_015867.2_10837478	1	10837478	0.6815
NC_015867.2_10838158	1	10838158	0.670249
NC_015867.2_10842935	1	10842935	0.670249
NC_015867.2_10848370	1	10848370	0.388367
NC_015867.2_10848814	1	10848814	0.670249
NC_015867.2_1085319	1	1085319	0.107619
NC_015867.2_10854955	1	10854955	0.37085
NC_015867.2_1085497	1	1085497	0.292394
NC_015867.2_10858946	1	10858946	0.670249
NC_015867.2_10864494	1	10864494	0.6815
NC_015867.2_10865375	1	10865375	0.6815
NC_015867.2_10866581	1	10866581	0.6815
NC_015867.2_10877673	1	10877673	0.6815
NC_015867.2_10880474	1	10880474	0.6815
NC_015867.2_10881808	1	10881808	0.37085
NC_015867.2_1089354	1	1089354	0.0792498
NC_015867.2_1089651	1	1089651	0.116092
NC_015867.2_10897958	1	10897958	0.388367
NC_015867.2_10899450	1	10899450	0.670249
NC_015867.2_10901844	1	10901844	0.670249
NC_015867.2_10908254	1	10908254	0.670249
NC_015867.2_1091251	1	1091251	0.12968
NC_015867.2_10913606	1	10913606	0.37085
NC_015867.2_10920128	1	10920128	0.6815
NC_015867.2_1093077	1	1093077	0.0838991
NC_015867.2_1096481	1	1096481	0.28197
NC_015867.2_1097456	1	1097456	0.281016
NC_015867.2_1098207	1	1098207	0.290773
NC_015867.2_10995815	1	10995815	0.408239
NC_015867.2_11019757	1	11019757	0.681084
NC_015867.2_1103469	1	1103469	0.281016
NC_015867.2_1103768	1	1103768	0.952384
NC_015867.2_1104550	1	1104550	0.952384
NC_015867.2_1105045	1	1105045	0.952384
NC_015867.2_1105064	1	1105064	0.952384
NC_015867.2_1105280	1	1105280	0.952384
NC_015867.2_1105754	1	1105754	0.952384
NC_015867.2_1106329	1	1106329	0.282551
NC_015867.2_1106588	1	1106588	0.952384
NC_015867.2_11069774	1	11069774	0.971978
NC_015867.2_1106983	1	1106983	0.281016
NC_015867.2_1107732	1	1107732	0.952384
NC_015867.2_11083156	1	11083156	0.998243
NC_015867.2_1108542	1	1108542	0.508694
NC_015867.2_1108618	1	1108618	0.281016
NC_015867.2_11091641	1	11091641	0.666768
NC_015867.2_1109398	1	1109398	0.281016
NC_015867.2_11096572	1	11096572	0.666768
NC_015867.2_11102028	1	11102028	0.666768
NC_015867.2_11125026	1	11125026	0.65069
NC_015867.2_11125183	1	11125183	0.681084
NC_015867.2_1114738	1	1114738	0.451455
NC_015867.2_11152326	1	11152326	0.637348
NC_015867.2_11154903	1	11154903	0.388367
NC_015867.2_1115861	1	1115861	0.952384
NC_015867.2_1115896	1	1115896	0.785715
NC_015867.2_1116013	1	1116013	0.193325
NC_015867.2_1116213	1	1116213	0.952384
NC_015867.2_1116401	1	1116401	0.952384
NC_015867.2_11164827	1	11164827	0.666768
NC_015867.2_1116488	1	1116488	0.952384
NC_015867.2_1116709	1	1116709	0.952384
NC_015867.2_1117105	1	1117105	0.447085
NC_015867.2_11179776	1	11179776	0.666768
NC_015867.2_1118461	1	1118461	0.193325
NC_015867.2_1118649	1	1118649	0.952384
NC_015867.2_1118687	1	1118687	0.952384
NC_015867.2_1118689	1	1118689	0.952384
NC_015867.2_1118716	1	1118716	0.785715
NC_015867.2_1118766	1	1118766	0.247265
NC_015867.2_11188236	1	11188236	0.681084
NC_015867.2_11188906	1	11188906	0.666768
NC_015867.2_11190274	1	11190274	0.664266
NC_015867.2_11192507	1	11192507	0.409383
NC_015867.2_1119327	1	1119327	0.451455
NC_015867.2_111941	1	111941	0.412209
NC_015867.2_1119421	1	1119421	0.952384
NC_015867.2_11194359	1	11194359	0.65069
NC_015867.2_1119576	1	1119576	0.952384
NC_015867.2_1119663	1	1119663	0.501079
NC_015867.2_1119678	1	1119678	0.952384
NC_015867.2_11202088	1	11202088	0.664266
NC_015867.2_11204269	1	11204269	0.666768
NC_015867.2_1120692	1	1120692	0.952384
NC_015867.2_11208511	1	11208511	0.681084
NC_015867.2_11208863	1	11208863	0.707743
NC_015867.2_11209089	1	11209089	0.65069
NC_015867.2_1121080	1	1121080	0.52031
NC_015867.2_11213035	1	11213035	0.65069
NC_015867.2_11213192	1	11213192	0.664266
NC_015867.2_11213237	1	11213237	0.65069
NC_015867.2_11213545	1	11213545	0.666768
NC_015867.2_1121396	1	1121396	0.193325
NC_015867.2_11214868	1	11214868	0.664266
NC_015867.2_1121567	1	1121567	0.952384
NC_015867.2_11216833	1	11216833	0.851229
NC_015867.2_11216880	1	11216880	0.666768
NC_015867.2_1121754	1	1121754	0.952384
NC_015867.2_11217602	1	11217602	0.666768
NC_015867.2_11218308	1	11218308	0.666768
NC_015867.2_11218631	1	11218631	0.734424
NC_015867.2_1121865	1	1121865	0.451455
NC_015867.2_1121899	1	1121899	0.247265
NC_015867.2_1121931	1	1121931	0.247265
NC_015867.2_11219430	1	11219430	0.666768
NC_015867.2_1121956	1	1121956	0.247265
NC_015867.2_11219714	1	11219714	0.681084
NC_015867.2_11220392	1	11220392	0.387726
NC_015867.2_11220515	1	11220515	0.697913
NC_015867.2_1122081	1	1122081	0.952384
NC_015867.2_11221022	1	11221022	0.681084
NC_015867.2_11222820	1	11222820	0.666768
NC_015867.2_1122832	1	1122832	0.501079
NC_015867.2_11229946	1	11229946	0.65069
NC_015867.2_11229965	1	11229965	0.388476
NC_015867.2_1123114	1	1123114	0.952384
NC_015867.2_11233301	1	11233301	0.762193
NC_015867.2_11233315	1	11233315	0.666768
NC_015867.2_11234382	1	11234382	0.681084
NC_015867.2_11234667	1	11234667	0.681084
NC_015867.2_1123603	1	1123603	0.447085
NC_015867.2_11236592	1	11236592	0.666768
NC_015867.2_11237315	1	11237315	0.388476
NC_015867.2_1123734	1	1123734	0.247265
NC_015867.2_11237528	1	11237528	0.65069
NC_015867.2_11238960	1	11238960	0.666768
NC_015867.2_11239071	1	11239071	0.666768
NC_015867.2_1123998	1	1123998	0.451455
NC_015867.2_11241625	1	11241625	0.666768
NC_015867.2_1124616	1	1124616	0.952384
NC_015867.2_11246980	1	11246980	0.681084
NC_015867.2_11249412	1	11249412	0.65069
NC_015867.2_1124959	1	1124959	0.952384
NC_015867.2_11249730	1	11249730	0.666768
NC_015867.2_11250709	1	11250709	0.666768
NC_015867.2_11254182	1	11254182	0.666768
NC_015867.2_1125532	1	1125532	0.451455
NC_015867.2_11255446	1	11255446	0.681084
NC_015867.2_11255496	1	11255496	0.664266
NC_015867.2_11258319	1	11258319	0.697913
NC_015867.2_11264025	1	11264025	0.65069
NC_015867.2_11264603	1	11264603	0.681084
NC_015867.2_11267377	1	11267377	0.666768
NC_015867.2_11267893	1	11267893	0.666768
NC_015867.2_11268994	1	11268994	0.666768
NC_015867.2_1127002	1	1127002	0.447085
NC_015867.2_11274555	1	11274555	0.666768
NC_015867.2_11275876	1	11275876	0.681084
NC_015867.2_11276845	1	11276845	0.666768
NC_015867.2_1127735	1	1127735	0.447085
NC_015867.2_11278736	1	11278736	0.666768
NC_015867.2_11282537	1	11282537	0.681084
NC_015867.2_11282587	1	11282587	0.681084
NC_015867.2_11282682	1	11282682	0.666768
NC_015867.2_11282702	1	11282702	0.666768
NC_015867.2_1128451	1	1128451	0.952384
NC_015867.2_11285941	1	11285941	0.697913
NC_015867.2_11290478	1	11290478	0.681084
NC_015867.2_11291571	1	11291571	0.65069
NC_015867.2_11291692	1	11291692	0.65596
NC_015867.2_11292024	1	11292024	0.666768
NC_015867.2_11292051	1	11292051	0.666768
NC_015867.2_11292199	1	11292199	0.681084
NC_015867.2_11292516	1	11292516	0.666768
NC_015867.2_11294008	1	11294008	0.971978
NC_015867.2_11295465	1	11295465	0.409418
NC_015867.2_11296267	1	11296267	0.666768
NC_015867.2_11298749	1	11298749	0.971978
NC_015867.2_11299011	1	11299011	0.388476
NC_015867.2_11299929	1	11299929	0.664266
NC_015867.2_11300261	1	11300261	0.666768
NC_015867.2_11300642	1	11300642	0.666768
NC_015867.2_11300644	1	11300644	0.666768
NC_015867.2_11300892	1	11300892	0.666768
NC_015867.2_1130433	1	1130433	0.447085
NC_015867.2_1130581	1	1130581	0.952384
NC_015867.2_11306295	1	11306295	0.666768
NC_015867.2_11307885	1	11307885	0.666768
NC_015867.2_11309261	1	11309261	0.666768
NC_015867.2_11310297	1	11310297	0.666768
NC_015867.2_11310324	1	11310324	0.666768
NC_015867.2_11310365	1	11310365	0.666768
NC_015867.2_11310762	1	11310762	0.666768
NC_015867.2_1131194	1	1131194	0.247265
NC_015867.2_1131311	1	1131311	0.952384
NC_015867.2_11313666	1	11313666	0.65069
NC_015867.2_1131801	1	1131801	0.193325
NC_015867.2_11319264	1	11319264	0.666768
NC_015867.2_11321108	1	11321108	0.66433
NC_015867.2_1132752	1	1132752	0.00133183
NC_015867.2_11328378	1	11328378	0.666768
NC_015867.2_1133151	1	1133151	0.952384
NC_015867.2_1133230	1	1133230	0.952384
NC_015867.2_1133720	1	1133720	0.952384
NC_015867.2_1134049	1	1134049	0.952384
NC_015867.2_1134223	1	1134223	0.00133183
NC_015867.2_1134374	1	1134374	0.952384
NC_015867.2_1134785	1	1134785	0.00133183
NC_015867.2_1134962	1	1134962	0.952384
NC_015867.2_1135319	1	1135319	0.0325381
NC_015867.2_1135524	1	1135524	0.0325381
NC_015867.2_1135550	1	1135550	0.0325381
NC_015867.2_11358658	1	11358658	0.408326
NC_015867.2_11359440	1	11359440	0.971978
NC_015867.2_11361627	1	11361627	0.387726
NC_015867.2_1136173	1	1136173	0.00133183
NC_015867.2_1136197	1	1136197	0.0211949
NC_015867.2_1136198	1	1136198	0.0211949
NC_015867.2_1136207	1	1136207	0.0211949
NC_015867.2_1136247	1	1136247	0.0211949
NC_015867.2_1136259	1	1136259	0.0211949
NC_015867.2_1136298	1	1136298	0.107792
NC_015867.2_1136388	1	1136388	0.0211949
NC_015867.2_11366042	1	11366042	0.666768
NC_015867.2_11367610	1	11367610	0.666768
NC_015867.2_1136898	1	1136898	0.952384
NC_015867.2_1136905	1	1136905	0.952384
NC_015867.2_11371093	1	11371093	0.681084
NC_015867.2_1137179	1	1137179	0.952384
NC_015867.2_11372288	1	11372288	0.681084
NC_015867.2_11373259	1	11373259	0.408326
NC_015867.2_11373344	1	11373344	0.974393
NC_015867.2_11373391	1	11373391	0.974393
NC_015867.2_11378548	1	11378548	0.66433
NC_015867.2_1137899	1	1137899	0.0211949
NC_015867.2_11381976	1	11381976	0.65069
NC_015867.2_11384402	1	11384402	0.681084
NC_015867.2_11384484	1	11384484	0.65069
NC_015867.2_11389193	1	11389193	0.666768
NC_015867.2_11397095	1	11397095	0.666768
NC_015867.2_11397491	1	11397491	0.664266
NC_015867.2_1139952	1	1139952	0.952384
NC_015867.2_11402899	1	11402899	0.998243
NC_015867.2_1140358	1	1140358	0.952384
NC_015867.2_1140614	1	1140614	0.0211949
NC_015867.2_1140751	1	1140751	0.00133183
NC_015867.2_1140911	1	1140911	0.0211949
NC_015867.2_1141020	1	1141020	0.00133183
NC_015867.2_1141203	1	1141203	0.952384
NC_015867.2_11416941	1	11416941	0.998243
NC_015867.2_1141735	1	1141735	0.952384
NC_015867.2_11426503	1	11426503	0.681084
NC_015867.2_11426719	1	11426719	0.65069
NC_015867.2_11428553	1	11428553	0.998243
NC_015867.2_11429387	1	11429387	0.876012
NC_015867.2_11436217	1	11436217	0.681084
NC_015867.2_11437584	1	11437584	0.681084
NC_015867.2_11438128	1	11438128	0.666768
NC_015867.2_11440049	1	11440049	0.681084
NC_015867.2_1144045	1	1144045	0.0211949
NC_015867.2_11441379	1	11441379	0.971978
NC_015867.2_1144354	1	1144354	0.0211949
NC_015867.2_11445945	1	11445945	0.666768
NC_015867.2_11447577	1	11447577	0.6815
NC_015867.2_11447662	1	11447662	0.65069
NC_015867.2_11449680	1	11449680	0.666768
NC_015867.2_11454571	1	11454571	0.666768
NC_015867.2_11455343	1	11455343	0.681084
NC_015867.2_11458996	1	11458996	0.408326
NC_015867.2_11464588	1	11464588	0.666768
NC_015867.2_1146588	1	1146588	0.0211949
NC_015867.2_1146641	1	1146641	0.0211949
NC_015867.2_1146935	1	1146935	0.0325381
NC_015867.2_1147364	1	1147364	0.0211949
NC_015867.2_11473848	1	11473848	0.666768
NC_015867.2_11474621	1	11474621	0.666768
NC_015867.2_1147517	1	1147517	0.107792
NC_015867.2_11475553	1	11475553	0.546615
NC_015867.2_1147645	1	1147645	0.0211949
NC_015867.2_1147763	1	1147763	0.0211949
NC_015867.2_11479848	1	11479848	0.666768
NC_015867.2_11482535	1	11482535	0.408326
NC_015867.2_11482957	1	11482957	0.666768
NC_015867.2_11483762	1	11483762	0.681084
NC_015867.2_11483909	1	11483909	0.666768
NC_015867.2_11484065	1	11484065	0.666768
NC_015867.2_11485054	1	11485054	0.65069
NC_015867.2_11486175	1	11486175	0.666768
NC_015867.2_1148876	1	1148876	0.0211949
NC_015867.2_11489703	1	11489703	0.666768
NC_015867.2_11495850	1	11495850	0.666768
NC_015867.2_11495942	1	11495942	0.666768
NC_015867.2_1149734	1	1149734	0.0211949
NC_015867.2_11499039	1	11499039	0.66433
NC_015867.2_11500238	1	11500238	0.664266
NC_015867.2_11500387	1	11500387	0.666768
NC_015867.2_1150108	1	1150108	0.00133183
NC_015867.2_1150403	1	1150403	0.952384
NC_015867.2_11505876	1	11505876	0.666768
NC_015867.2_11506051	1	11506051	0.666768
NC_015867.2_11507166	1	11507166	0.666768
NC_015867.2_11508287	1	11508287	0.65069
NC_015867.2_11509939	1	11509939	0.666768
NC_015867.2_11510586	1	11510586	0.666768
NC_015867.2_11511551	1	11511551	0.681127
NC_015867.2_11511687	1	11511687	0.997202
NC_015867.2_11511705	1	11511705	0.997202
NC_015867.2_11516168	1	11516168	0.387726
NC_015867.2_1151679	1	1151679	0.0211949
NC_015867.2_1151685	1	1151685	0.00133183
NC_015867.2_1151715	1	1151715	0.0325381
NC_015867.2_11517732	1	11517732	0.666768
NC_015867.2_1151856	1	1151856	0.952384
NC_015867.2_11521333	1	11521333	0.666768
NC_015867.2_11522456	1	11522456	0.65069
NC_015867.2_11523049	1	11523049	0.666768
NC_015867.2_1152440	1	1152440	0.951264
NC_015867.2_1153234	1	1153234	0.952384
NC_015867.2_11532351	1	11532351	0.65069
NC_015867.2_1154121	1	1154121	0.952384
NC_015867.2_1154191	1	1154191	0.0325381
NC_015867.2_1154235	1	1154235	0.00133183
NC_015867.2_1154310	1	1154310	0.0211949
NC_015867.2_1154355	1	1154355	0.952384
NC_015867.2_1154365	1	1154365	0.0211949
NC_015867.2_1154564	1	1154564	0.0325381
NC_015867.2_1155152	1	1155152	0.00133183
NC_015867.2_1155295	1	1155295	0.00133183
NC_015867.2_11555436	1	11555436	0.409383
NC_015867.2_11556524	1	11556524	0.666768
NC_015867.2_1155662	1	1155662	0.0325381
NC_015867.2_1155918	1	1155918	0.0211949
NC_015867.2_1156064	1	1156064	0.952384
NC_015867.2_1156222	1	1156222	0.107792
NC_015867.2_1156225	1	1156225	0.107792
NC_015867.2_1156325	1	1156325	0.0211949
NC_015867.2_1156752	1	1156752	0.0211949
NC_015867.2_1156909	1	1156909	0.952384
NC_015867.2_1156924	1	1156924	0.0211949
NC_015867.2_1156926	1	1156926	0.00133183
NC_015867.2_11569849	1	11569849	0.681084
NC_015867.2_1157093	1	1157093	0.796217
NC_015867.2_11571600	1	11571600	0.681084
NC_015867.2_11575680	1	11575680	0.681084
NC_015867.2_1157849	1	1157849	0.0211949
NC_015867.2_1158893	1	1158893	0.00133183
NC_015867.2_11589027	1	11589027	0.666768
NC_015867.2_11590462	1	11590462	0.666768
NC_015867.2_1159172	1	1159172	0.0325381
NC_015867.2_1159179	1	1159179	0.0325381
NC_015867.2_1159222	1	1159222	0.00133183
NC_015867.2_1159239	1	1159239	0.00133183
NC_015867.2_11597043	1	11597043	0.666768
NC_015867.2_11597664	1	11597664	0.65069
NC_015867.2_11598190	1	11598190	0.681084
NC_015867.2_11598713	1	11598713	0.666768
NC_015867.2_11599238	1	11599238	0.666768
NC_015867.2_1160864	1	1160864	0.00637301
NC_015867.2_11609570	1	11609570	0.666768
NC_015867.2_11612528	1	11612528	0.666768
NC_015867.2_11616717	1	11616717	0.999435
NC_015867.2_11619502	1	11619502	0.666768
NC_015867.2_11623580	1	11623580	0.681084
NC_015867.2_11626635	1	11626635	0.666768
NC_015867.2_11631567	1	11631567	0.65069
NC_015867.2_1163173	1	1163173	0.00133183
NC_015867.2_1163195	1	1163195	0.00133183
NC_015867.2_11634715	1	11634715	0.664266
NC_015867.2_11635068	1	11635068	0.65069
NC_015867.2_11635889	1	11635889	0.408326
NC_015867.2_11637962	1	11637962	0.65069
NC_015867.2_11638017	1	11638017	0.666768
NC_015867.2_11638561	1	11638561	0.666768
NC_015867.2_11639217	1	11639217	0.65069
NC_015867.2_11640368	1	11640368	0.681084
NC_015867.2_11640815	1	11640815	0.65069
NC_015867.2_1164115	1	1164115	0.00133183
NC_015867.2_11642280	1	11642280	0.702585
NC_015867.2_11651683	1	11651683	0.681084
NC_015867.2_11651815	1	11651815	0.666768
NC_015867.2_11651857	1	11651857	0.681084
NC_015867.2_11652373	1	11652373	0.666768
NC_015867.2_1165323	1	1165323	0.0325381
NC_015867.2_11653568	1	11653568	0.666768
NC_015867.2_11653887	1	11653887	0.666768
NC_015867.2_11654879	1	11654879	0.681084
NC_015867.2_11654945	1	11654945	0.409383
NC_015867.2_11655248	1	11655248	0.697913
NC_015867.2_11655266	1	11655266	0.697913
NC_015867.2_11657040	1	11657040	0.666768
NC_015867.2_1165802	1	1165802	0.00133183
NC_015867.2_11659432	1	11659432	0.666768
NC_015867.2_11661130	1	11661130	0.681084
NC_015867.2_1166384	1	1166384	0.0961787
NC_015867.2_1166426	1	1166426	0.0961787
NC_015867.2_11664617	1	11664617	0.666768
NC_015867.2_11666060	1	11666060	0.666768
NC_015867.2_11666061	1	11666061	0.666768
NC_015867.2_11666433	1	11666433	0.409383
NC_015867.2_11666678	1	11666678	0.666768
NC_015867.2_1166683	1	1166683	0.0961787
NC_015867.2_11667180	1	11667180	0.666768
NC_015867.2_11670037	1	11670037	0.998243
NC_015867.2_11670786	1	11670786	0.387726
NC_015867.2_11670847	1	11670847	0.666768
NC_015867.2_11670859	1	11670859	0.666768
NC_015867.2_11673970	1	11673970	0.66433
NC_015867.2_11675373	1	11675373	0.666768
NC_015867.2_11677095	1	11677095	0.681084
NC_015867.2_11677322	1	11677322	0.666768
NC_015867.2_11677428	1	11677428	0.681084
NC_015867.2_11677522	1	11677522	0.681084
NC_015867.2_11677552	1	11677552	0.65069
NC_015867.2_11684432	1	11684432	0.409383
NC_015867.2_11685694	1	11685694	0.681084
NC_015867.2_11685854	1	11685854	0.666768
NC_015867.2_11686899	1	11686899	0.66433
NC_015867.2_11686941	1	11686941	0.408326
NC_015867.2_11688357	1	11688357	0.971978
NC_015867.2_11689436	1	11689436	0.998243
NC_015867.2_11689659	1	11689659	0.666768
NC_015867.2_11690032	1	11690032	0.666768
NC_015867.2_11692172	1	11692172	0.388367
NC_015867.2_11692384	1	11692384	0.347058
NC_015867.2_11693302	1	11693302	0.387726
NC_015867.2_11693756	1	11693756	0.65069
NC_015867.2_11694115	1	11694115	0.66433
NC_015867.2_11694733	1	11694733	0.66433
NC_015867.2_11695485	1	11695485	0.666768
NC_015867.2_11696467	1	11696467	0.681084
NC_015867.2_11697267	1	11697267	0.65069
NC_015867.2_11697379	1	11697379	0.681084
NC_015867.2_1170007	1	1170007	0.707214
NC_015867.2_1170058	1	1170058	0.707214
NC_015867.2_11701824	1	11701824	0.66433
NC_015867.2_1170198	1	1170198	0.707214
NC_015867.2_11702219	1	11702219	0.666768
NC_015867.2_11702265	1	11702265	0.998243
NC_015867.2_11702656	1	11702656	0.666768
NC_015867.2_11702673	1	11702673	0.61143
NC_015867.2_11703022	1	11703022	0.61143
NC_015867.2_11704134	1	11704134	0.697913
NC_015867.2_11706476	1	11706476	0.681084
NC_015867.2_11706483	1	11706483	0.681084
NC_015867.2_11706705	1	11706705	0.666768
NC_015867.2_11706766	1	11706766	0.666768
NC_015867.2_11706951	1	11706951	0.409383
NC_015867.2_11707590	1	11707590	0.681084
NC_015867.2_11708136	1	11708136	0.666768
NC_015867.2_1170881	1	1170881	0.0865502
NC_015867.2_1170901	1	1170901	0.0865502
NC_015867.2_11709996	1	11709996	0.65069
NC_015867.2_11710719	1	11710719	0.998243
NC_015867.2_11711296	1	11711296	0.666768
NC_015867.2_11711755	1	11711755	0.650693
NC_015867.2_11712800	1	11712800	0.666768
NC_015867.2_11712815	1	11712815	0.666768
NC_015867.2_11712983	1	11712983	0.66433
NC_015867.2_11714472	1	11714472	0.971978
NC_015867.2_1171492	1	1171492	0.57778
NC_015867.2_1171580	1	1171580	0.0865502
NC_015867.2_11716481	1	11716481	0.666768
NC_015867.2_11717401	1	11717401	0.999435
NC_015867.2_11719257	1	11719257	0.411754
NC_015867.2_11719657	1	11719657	0.409383
NC_015867.2_11719868	1	11719868	0.681084
NC_015867.2_11720828	1	11720828	0.681084
NC_015867.2_11725614	1	11725614	0.666768
NC_015867.2_11727846	1	11727846	0.998243
NC_015867.2_11731708	1	11731708	0.6815
NC_015867.2_1173212	1	1173212	0.035431
NC_015867.2_11732166	1	11732166	0.666768
NC_015867.2_11733264	1	11733264	0.387726
NC_015867.2_11737705	1	11737705	0.387726
NC_015867.2_11738390	1	11738390	0.681084
NC_015867.2_11738759	1	11738759	0.409383
NC_015867.2_11739011	1	11739011	0.681084
NC_015867.2_11739960	1	11739960	0.998243
NC_015867.2_11739985	1	11739985	0.666768
NC_015867.2_11741078	1	11741078	0.685934
NC_015867.2_11741277	1	11741277	0.681084
NC_015867.2_11741842	1	11741842	0.666768
NC_015867.2_11743974	1	11743974	0.664266
NC_015867.2_11744288	1	11744288	0.666768
NC_015867.2_11744878	1	11744878	0.666768
NC_015867.2_11746007	1	11746007	0.387726
NC_015867.2_11746420	1	11746420	0.666768
NC_015867.2_11747198	1	11747198	0.666768
NC_015867.2_11748205	1	11748205	0.666768
NC_015867.2_11754646	1	11754646	0.997202
NC_015867.2_11760328	1	11760328	0.65069
NC_015867.2_1176304	1	1176304	0.57778
NC_015867.2_11764866	1	11764866	0.666768
NC_015867.2_11769619	1	11769619	0.997202
NC_015867.2_11769871	1	11769871	0.6815
NC_015867.2_11774586	1	11774586	0.65596
NC_015867.2_11775307	1	11775307	0.388469
NC_015867.2_11776667	1	11776667	0.666768
NC_015867.2_1178030	1	1178030	0.035431
NC_015867.2_11783094	1	11783094	0.666768
NC_015867.2_11783155	1	11783155	0.949951
NC_015867.2_1178798	1	1178798	0.035431
NC_015867.2_11790979	1	11790979	0.998243
NC_015867.2_11791755	1	11791755	0.666768
NC_015867.2_11792378	1	11792378	0.681084
NC_015867.2_11792614	1	11792614	0.681084
NC_015867.2_11792844	1	11792844	0.666768
NC_015867.2_11793280	1	11793280	0.666768
NC_015867.2_11798839	1	11798839	0.666768
NC_015867.2_11799113	1	11799113	0.681084
NC_015867.2_11802391	1	11802391	0.666768
NC_015867.2_11805720	1	11805720	0.666768
NC_015867.2_11806101	1	11806101	0.65069
NC_015867.2_11806972	1	11806972	0.486137
NC_015867.2_11810655	1	11810655	0.666768
NC_015867.2_11810955	1	11810955	0.681084
NC_015867.2_1181701	1	1181701	0.035431
NC_015867.2_11817214	1	11817214	0.971978
NC_015867.2_11819197	1	11819197	0.997202
NC_015867.2_118388	1	118388	0.418883
NC_015867.2_118410	1	118410	0.418883
NC_015867.2_11908067	1	11908067	0.969699
NC_015867.2_11912199	1	11912199	0.6815
NC_015867.2_11927094	1	11927094	0.6815
NC_015867.2_119321	1	119321	0.294991
NC_015867.2_1194976	1	1194976	0.035431
NC_015867.2_1195890	1	1195890	0.035431
NC_015867.2_1196624	1	1196624	0.035431
NC_015867.2_1197357	1	1197357	0.035431
NC_015867.2_1197869	1	1197869	0.035431
NC_015867.2_11982179	1	11982179	0.6815
NC_015867.2_11982417	1	11982417	0.670249
NC_015867.2_11982739	1	11982739	0.6815
NC_015867.2_1199362	1	1199362	0.035431
NC_015867.2_119995	1	119995	0.659978
NC_015867.2_1202287	1	1202287	0.035431
NC_015867.2_12031098	1	12031098	0.697913
NC_015867.2_120361	1	120361	0.0530464
NC_015867.2_1204460	1	1204460	0.035431
NC_015867.2_1204664	1	1204664	0.035431
NC_015867.2_1204772	1	1204772	0.035431
NC_015867.2_1205074	1	1205074	0.035431
NC_015867.2_1205651	1	1205651	0.035431
NC_015867.2_1206132	1	1206132	0.035431
NC_015867.2_12066502	1	12066502	0.6815
NC_015867.2_12074100	1	12074100	0.969699
NC_015867.2_120768	1	120768	0.0530464
NC_015867.2_12091425	1	12091425	0.697913
NC_015867.2_12101013	1	12101013	0.388367
NC_015867.2_12105528	1	12105528	0.697913
NC_015867.2_12125809	1	12125809	0.999435
NC_015867.2_12148692	1	12148692	0.697913
NC_015867.2_12150525	1	12150525	0.670249
NC_015867.2_12154861	1	12154861	0.697913
NC_015867.2_12168204	1	12168204	0.709423
NC_015867.2_121738	1	121738	0.0243327
NC_015867.2_12184516	1	12184516	0.6815
NC_015867.2_12184932	1	12184932	0.697913
NC_015867.2_12185546	1	12185546	0.6815
NC_015867.2_12186420	1	12186420	0.697913
NC_015867.2_12196830	1	12196830	0.6815
NC_015867.2_12198342	1	12198342	0.697913
NC_015867.2_12200489	1	12200489	0.697913
NC_015867.2_122005	1	122005	0.0469851
NC_015867.2_12203570	1	12203570	0.6815
NC_015867.2_12205871	1	12205871	0.411754
NC_015867.2_12208071	1	12208071	0.697913
NC_015867.2_1222681	1	1222681	0.035431
NC_015867.2_1222941	1	1222941	0.035431
NC_015867.2_12239062	1	12239062	0.408234
NC_015867.2_12248300	1	12248300	0.408234
NC_015867.2_12274290	1	12274290	0.347128
NC_015867.2_12278685	1	12278685	0.347128
NC_015867.2_1228931	1	1228931	0.035431
NC_015867.2_1231648	1	1231648	0.035431
NC_015867.2_12349756	1	12349756	0.67907
NC_015867.2_12360165	1	12360165	0.667337
NC_015867.2_1236031	1	1236031	0.000758156
NC_015867.2_12361665	1	12361665	0.67907
NC_015867.2_12362157	1	12362157	0.67907
NC_015867.2_12362588	1	12362588	0.667337
NC_015867.2_12363888	1	12363888	0.667337
NC_015867.2_12363901	1	12363901	0.667337
NC_015867.2_1236406	1	1236406	0.00119123
NC_015867.2_12364368	1	12364368	0.67907
NC_015867.2_1236575	1	1236575	0.00119123
NC_015867.2_1236926	1	1236926	0.0160173
NC_015867.2_12371977	1	12371977	0.943585
NC_015867.2_12378693	1	12378693	0.667337
NC_015867.2_12394249	1	12394249	0.679124
NC_015867.2_12401583	1	12401583	0.667337
NC_015867.2_1240305	1	1240305	2.06e-05
NC_015867.2_12407436	1	12407436	0.67907
NC_015867.2_12407750	1	12407750	0.651278
NC_015867.2_12408829	1	12408829	0.667337
NC_015867.2_1241107	1	1241107	2.06e-05
NC_015867.2_1241198	1	1241198	0.00059137
NC_015867.2_1241447	1	1241447	2.06e-05
NC_015867.2_1241511	1	1241511	2.06e-05
NC_015867.2_1241610	1	1241610	0.00059137
NC_015867.2_1241737	1	1241737	2.06e-05
NC_015867.2_1241879	1	1241879	2.06e-05
NC_015867.2_1241881	1	1241881	2.06e-05
NC_015867.2_12419485	1	12419485	0.666623
NC_015867.2_1242112	1	1242112	0.00133183
NC_015867.2_12421626	1	12421626	0.664266
NC_015867.2_1242474	1	1242474	0.00167105
NC_015867.2_1242476	1	1242476	0.00167105
NC_015867.2_1242671	1	1242671	0.0258136
NC_015867.2_12434013	1	12434013	0.666768
NC_015867.2_124351	1	124351	0.0530464
NC_015867.2_12440480	1	12440480	0.697913
NC_015867.2_12441068	1	12441068	0.65596
NC_015867.2_12446734	1	12446734	0.387726
NC_015867.2_12451541	1	12451541	0.666768
NC_015867.2_1245218	1	1245218	0.0258136
NC_015867.2_1245284	1	1245284	0.00167105
NC_015867.2_1245423	1	1245423	0.00133183
NC_015867.2_12454246	1	12454246	0.666768
NC_015867.2_12454262	1	12454262	0.666768
NC_015867.2_12463565	1	12463565	0.65069
NC_015867.2_1246703	1	1246703	0.00133183
NC_015867.2_12470026	1	12470026	0.681084
NC_015867.2_12470185	1	12470185	0.666768
NC_015867.2_12471241	1	12471241	0.666768
NC_015867.2_12471622	1	12471622	0.65596
NC_015867.2_12474991	1	12474991	0.666768
NC_015867.2_12480413	1	12480413	0.65069
NC_015867.2_12480425	1	12480425	0.65069
NC_015867.2_12481093	1	12481093	0.974393
NC_015867.2_12483582	1	12483582	0.974393
NC_015867.2_12491721	1	12491721	0.997202
NC_015867.2_12496552	1	12496552	0.664266
NC_015867.2_12496905	1	12496905	0.666768
NC_015867.2_12496960	1	12496960	0.664266
NC_015867.2_12496978	1	12496978	0.66433
NC_015867.2_12496984	1	12496984	0.66433
NC_015867.2_1249737	1	1249737	0.00133183
NC_015867.2_12499840	1	12499840	0.681084
NC_015867.2_12506726	1	12506726	0.971978
NC_015867.2_125069	1	125069	0.0530464
NC_015867.2_125073	1	125073	0.0530464
NC_015867.2_1250949	1	1250949	0.0325381
NC_015867.2_1251127	1	1251127	0.0325381
NC_015867.2_12512577	1	12512577	0.666768
NC_015867.2_12513339	1	12513339	0.65069
NC_015867.2_12514533	1	12514533	0.666768
NC_015867.2_12515375	1	12515375	0.681084
NC_015867.2_12515726	1	12515726	0.664266
NC_015867.2_125195	1	125195	0.0530464
NC_015867.2_12519963	1	12519963	0.681084
NC_015867.2_12520188	1	12520188	0.974393
NC_015867.2_12520269	1	12520269	0.6815
NC_015867.2_12523367	1	12523367	0.997202
NC_015867.2_12524257	1	12524257	0.666768
NC_015867.2_12524425	1	12524425	0.666768
NC_015867.2_12525635	1	12525635	0.666768
NC_015867.2_12526614	1	12526614	0.997202
NC_015867.2_12531155	1	12531155	0.559932
NC_015867.2_12533164	1	12533164	0.65069
NC_015867.2_12533640	1	12533640	0.681084
NC_015867.2_12534465	1	12534465	0.666768
NC_015867.2_12536257	1	12536257	0.65069
NC_015867.2_12537098	1	12537098	0.666768
NC_015867.2_12537299	1	12537299	0.65069
NC_015867.2_12537317	1	12537317	0.65069
NC_015867.2_12544495	1	12544495	0.65069
NC_015867.2_12544513	1	12544513	0.666768
NC_015867.2_12544543	1	12544543	0.666768
NC_015867.2_12544924	1	12544924	0.681084
NC_015867.2_12546851	1	12546851	0.681084
NC_015867.2_12547022	1	12547022	0.65069
NC_015867.2_12547132	1	12547132	0.681084
NC_015867.2_12547383	1	12547383	0.65069
NC_015867.2_125486	1	125486	0.103576
NC_015867.2_12548733	1	12548733	0.387726
NC_015867.2_12548846	1	12548846	0.6815
NC_015867.2_1254890	1	1254890	0.0325381
NC_015867.2_12549088	1	12549088	0.681084
NC_015867.2_12549409	1	12549409	0.666768
NC_015867.2_12549862	1	12549862	0.65069
NC_015867.2_12551705	1	12551705	0.65069
NC_015867.2_12553143	1	12553143	0.387726
NC_015867.2_12553422	1	12553422	0.697913
NC_015867.2_125562	1	125562	0.0530464
NC_015867.2_12556297	1	12556297	0.387726
NC_015867.2_12556405	1	12556405	0.408326
NC_015867.2_12557971	1	12557971	0.65069
NC_015867.2_12558744	1	12558744	0.666768
NC_015867.2_12565118	1	12565118	0.666768
NC_015867.2_12567903	1	12567903	0.666768
NC_015867.2_12573085	1	12573085	0.697913
NC_015867.2_12573576	1	12573576	0.681084
NC_015867.2_1257454	1	1257454	0.0325381
NC_015867.2_12575293	1	12575293	0.681084
NC_015867.2_1257543	1	1257543	0.00133183
NC_015867.2_1257546	1	1257546	0.00133183
NC_015867.2_12575767	1	12575767	0.666768
NC_015867.2_12575851	1	12575851	0.666768
NC_015867.2_1257808	1	1257808	0.0258136
NC_015867.2_12579074	1	12579074	0.666768
NC_015867.2_12579396	1	12579396	0.65596
NC_015867.2_12579566	1	12579566	0.666768
NC_015867.2_12579892	1	12579892	0.666768
NC_015867.2_12580860	1	12580860	0.998243
NC_015867.2_12581238	1	12581238	0.666768
NC_015867.2_12581243	1	12581243	0.666768
NC_015867.2_12582885	1	12582885	0.65596
NC_015867.2_12583148	1	12583148	0.971978
NC_015867.2_12585675	1	12585675	0.666768
NC_015867.2_12588705	1	12588705	0.666768
NC_015867.2_12588709	1	12588709	0.666768
NC_015867.2_1259012	1	1259012	0.00133183
NC_015867.2_12590709	1	12590709	0.666768
NC_015867.2_12590874	1	12590874	0.666768
NC_015867.2_12591661	1	12591661	0.65069
NC_015867.2_12594387	1	12594387	0.666768
NC_015867.2_12596556	1	12596556	0.666768
NC_015867.2_12599714	1	12599714	0.666768
NC_015867.2_12600095	1	12600095	0.666768
NC_015867.2_12600240	1	12600240	0.666768
NC_015867.2_12600421	1	12600421	0.666768
NC_015867.2_12600669	1	12600669	0.681084
NC_015867.2_12600687	1	12600687	0.681084
NC_015867.2_12601044	1	12601044	0.666768
NC_015867.2_12601045	1	12601045	0.666768
NC_015867.2_12602097	1	12602097	0.65069
NC_015867.2_12602487	1	12602487	0.666768
NC_015867.2_12602688	1	12602688	0.508665
NC_015867.2_12604364	1	12604364	0.681084
NC_015867.2_12611960	1	12611960	0.409418
NC_015867.2_12611991	1	12611991	0.409418
NC_015867.2_12612078	1	12612078	0.664266
NC_015867.2_12612079	1	12612079	0.664266
NC_015867.2_12612285	1	12612285	0.666768
NC_015867.2_12613968	1	12613968	0.666768
NC_015867.2_12614065	1	12614065	0.666768
NC_015867.2_12614863	1	12614863	0.666768
NC_015867.2_12614922	1	12614922	0.666768
NC_015867.2_1261507	1	1261507	0.00133183
NC_015867.2_1261546	1	1261546	0.00133183
NC_015867.2_12615693	1	12615693	0.61143
NC_015867.2_12617178	1	12617178	0.6815
NC_015867.2_12620147	1	12620147	0.666768
NC_015867.2_12620409	1	12620409	0.930671
NC_015867.2_12621559	1	12621559	0.66433
NC_015867.2_1262254	1	1262254	0.00133183
NC_015867.2_12623068	1	12623068	0.681084
NC_015867.2_12623130	1	12623130	0.681084
NC_015867.2_12624136	1	12624136	0.681084
NC_015867.2_12624583	1	12624583	0.666768
NC_015867.2_12624623	1	12624623	0.998243
NC_015867.2_12624837	1	12624837	0.666768
NC_015867.2_1262653	1	1262653	0.00133183
NC_015867.2_1263733	1	1263733	0.00133183
NC_015867.2_1264009	1	1264009	0.00133183
NC_015867.2_1264067	1	1264067	0.00133183
NC_015867.2_1264071	1	1264071	0.00133183
NC_015867.2_12644676	1	12644676	0.65069
NC_015867.2_12646109	1	12646109	0.6815
NC_015867.2_12646530	1	12646530	0.666768
NC_015867.2_12646541	1	12646541	0.666768
NC_015867.2_12649132	1	12649132	0.409383
NC_015867.2_12649364	1	12649364	0.65069
NC_015867.2_12655492	1	12655492	0.314909
NC_015867.2_12656305	1	12656305	0.681084
NC_015867.2_12657371	1	12657371	0.666768
NC_015867.2_12657674	1	12657674	0.666768
NC_015867.2_12658204	1	12658204	0.65069
NC_015867.2_1265845	1	1265845	0.00133183
NC_015867.2_12658643	1	12658643	0.666768
NC_015867.2_12658980	1	12658980	0.65069
NC_015867.2_12659620	1	12659620	0.388476
NC_015867.2_12660684	1	12660684	0.681084
NC_015867.2_12661016	1	12661016	0.681084
NC_015867.2_12665053	1	12665053	0.681084
NC_015867.2_12665102	1	12665102	0.681084
NC_015867.2_12665166	1	12665166	0.666768
NC_015867.2_1266557	1	1266557	0.00133183
NC_015867.2_12666096	1	12666096	0.666768
NC_015867.2_12667953	1	12667953	0.666768
NC_015867.2_12667999	1	12667999	0.666768
NC_015867.2_1266805	1	1266805	0.00133183
NC_015867.2_12668213	1	12668213	0.681084
NC_015867.2_1267065	1	1267065	0.0325381
NC_015867.2_1267075	1	1267075	0.0325381
NC_015867.2_12671891	1	12671891	0.998243
NC_015867.2_12673047	1	12673047	0.666768
NC_015867.2_1268019	1	1268019	0.00133183
NC_015867.2_126820	1	126820	0.0530464
NC_015867.2_1268390	1	1268390	0.00133183
NC_015867.2_1268561	1	1268561	0.00133183
NC_015867.2_12691861	1	12691861	0.664266
NC_015867.2_126964	1	126964	0.0530464
NC_015867.2_1269660	1	1269660	0.00133183
NC_015867.2_1269866	1	1269866	0.00133183
NC_015867.2_12699072	1	12699072	0.664266
NC_015867.2_12699851	1	12699851	0.681084
NC_015867.2_12700187	1	12700187	0.666768
NC_015867.2_1270024	1	1270024	0.00133183
NC_015867.2_1270030	1	1270030	0.00133183
NC_015867.2_12701984	1	12701984	0.65069
NC_015867.2_12702085	1	12702085	0.666768
NC_015867.2_127033	1	127033	0.0530464
NC_015867.2_1270397	1	1270397	0.00133183
NC_015867.2_1270509	1	1270509	0.00133183
NC_015867.2_12707189	1	12707189	0.666768
NC_015867.2_1271051	1	1271051	0.00133183
NC_015867.2_12711681	1	12711681	0.387726
NC_015867.2_12722009	1	12722009	0.971978
NC_015867.2_1272214	1	1272214	0.00133183
NC_015867.2_1272218	1	1272218	0.00133183
NC_015867.2_1272336	1	1272336	0.0325381
NC_015867.2_1273960	1	1273960	0.0325381
NC_015867.2_1273961	1	1273961	0.0325381
NC_015867.2_12746610	1	12746610	0.681084
NC_015867.2_12748190	1	12748190	0.998243
NC_015867.2_1275735	1	1275735	0.00133183
NC_015867.2_127579	1	127579	0.0530464
NC_015867.2_12759787	1	12759787	0.666768
NC_015867.2_12760367	1	12760367	0.681084
NC_015867.2_1276275	1	1276275	0.00133183
NC_015867.2_1278044	1	1278044	0.0325381
NC_015867.2_1278528	1	1278528	0.00133183
NC_015867.2_12788066	1	12788066	0.666768
NC_015867.2_1279003	1	1279003	0.0325381
NC_015867.2_12791132	1	12791132	0.664266
NC_015867.2_12791662	1	12791662	0.65069
NC_015867.2_12792641	1	12792641	0.681084
NC_015867.2_12794261	1	12794261	0.664266
NC_015867.2_12802925	1	12802925	0.666768
NC_015867.2_1280369	1	1280369	0.0325381
NC_015867.2_12803771	1	12803771	0.681084
NC_015867.2_12804756	1	12804756	0.666768
NC_015867.2_12818846	1	12818846	0.666768
NC_015867.2_12819223	1	12819223	0.681084
NC_015867.2_12819320	1	12819320	0.666768
NC_015867.2_12830891	1	12830891	0.6815
NC_015867.2_12831719	1	12831719	0.681084
NC_015867.2_1283761	1	1283761	0.00133183
NC_015867.2_1284487	1	1284487	0.00133183
NC_015867.2_12848270	1	12848270	0.65069
NC_015867.2_12850243	1	12850243	0.65069
NC_015867.2_1285162	1	1285162	0.00133183
NC_015867.2_12852190	1	12852190	0.6815
NC_015867.2_12852818	1	12852818	0.66433
NC_015867.2_12854152	1	12854152	0.681084
NC_015867.2_12855170	1	12855170	0.681084
NC_015867.2_12859845	1	12859845	0.666768
NC_015867.2_1286071	1	1286071	0.00133183
NC_015867.2_12866015	1	12866015	0.666768
NC_015867.2_1286761	1	1286761	0.00133183
NC_015867.2_1286774	1	1286774	0.00133183
NC_015867.2_12868743	1	12868743	0.666768
NC_015867.2_12868752	1	12868752	0.666768
NC_015867.2_12868822	1	12868822	0.666768
NC_015867.2_1286886	1	1286886	0.00133183
NC_015867.2_12868896	1	12868896	0.65069
NC_015867.2_12868959	1	12868959	0.65069
NC_015867.2_12869271	1	12869271	0.65069
NC_015867.2_12869614	1	12869614	0.681084
NC_015867.2_12871367	1	12871367	0.664266
NC_015867.2_12871909	1	12871909	0.681084
NC_015867.2_12871914	1	12871914	0.681084
NC_015867.2_1287575	1	1287575	0.0325381
NC_015867.2_12876724	1	12876724	0.408239
NC_015867.2_12877943	1	12877943	0.681084
NC_015867.2_12879644	1	12879644	0.666768
NC_015867.2_12880012	1	12880012	0.971978
NC_015867.2_12880696	1	12880696	0.65069
NC_015867.2_12881084	1	12881084	0.666768
NC_015867.2_12881359	1	12881359	0.666768
NC_015867.2_12881447	1	12881447	0.739287
NC_015867.2_12884416	1	12884416	0.666768
NC_015867.2_1288454	1	1288454	0.00133183
NC_015867.2_12885454	1	12885454	0.681084
NC_015867.2_12888112	1	12888112	0.666768
NC_015867.2_12888634	1	12888634	0.666768
NC_015867.2_1288889	1	1288889	0.0325381
NC_015867.2_1288905	1	1288905	0.0325381
NC_015867.2_12890090	1	12890090	0.65069
NC_015867.2_12890546	1	12890546	0.998243
NC_015867.2_1289135	1	1289135	0.00133183
NC_015867.2_1289270	1	1289270	0.0325381
NC_015867.2_12894219	1	12894219	0.66433
NC_015867.2_12895216	1	12895216	0.388367
NC_015867.2_1290286	1	1290286	0.00133183
NC_015867.2_1290321	1	1290321	0.00133183
NC_015867.2_1290556	1	1290556	0.00133183
NC_015867.2_12906692	1	12906692	0.681084
NC_015867.2_12906850	1	12906850	0.666768
NC_015867.2_12908939	1	12908939	0.65069
NC_015867.2_1291433	1	1291433	0.00133183
NC_015867.2_12915696	1	12915696	0.387726
NC_015867.2_12926425	1	12926425	0.666768
NC_015867.2_12926975	1	12926975	0.387726
NC_015867.2_12930024	1	12930024	0.681084
NC_015867.2_1293136	1	1293136	0.00133183
NC_015867.2_1293757	1	1293757	0.0325381
NC_015867.2_1293826	1	1293826	0.00133183
NC_015867.2_1293973	1	1293973	0.0325381
NC_015867.2_1294556	1	1294556	0.00133183
NC_015867.2_12946549	1	12946549	0.681084
NC_015867.2_12946573	1	12946573	0.666768
NC_015867.2_12947355	1	12947355	0.681084
NC_015867.2_12950201	1	12950201	0.666768
NC_015867.2_12966488	1	12966488	0.681084
NC_015867.2_1297025	1	1297025	0.00133183
NC_015867.2_1297232	1	1297232	0.00133183
NC_015867.2_1297679	1	1297679	0.0325381
NC_015867.2_12977826	1	12977826	0.65069
NC_015867.2_1298768	1	1298768	0.0325381
NC_015867.2_1298824	1	1298824	0.0325381
NC_015867.2_1299455	1	1299455	0.00133183
NC_015867.2_13007941	1	13007941	0.666768
NC_015867.2_1302026	1	1302026	0.0325381
NC_015867.2_1302637	1	1302637	0.0325381
NC_015867.2_1302707	1	1302707	0.0325381
NC_015867.2_1302853	1	1302853	0.00133183
NC_015867.2_1303037	1	1303037	0.00133183
NC_015867.2_1305148	1	1305148	0.00133183
NC_015867.2_1305978	1	1305978	0.00682615
NC_015867.2_13061686	1	13061686	0.387726
NC_015867.2_13065913	1	13065913	0.666768
NC_015867.2_1307477	1	1307477	0.00133183
NC_015867.2_1308727	1	1308727	0.00133183
NC_015867.2_1309107	1	1309107	0.00133183
NC_015867.2_1309477	1	1309477	0.0325381
NC_015867.2_13095433	1	13095433	0.924477
NC_015867.2_1310443	1	1310443	0.00133183
NC_015867.2_1310971	1	1310971	0.00133183
NC_015867.2_1311176	1	1311176	0.00133183
NC_015867.2_131136	1	131136	0.432285
NC_015867.2_1311917	1	1311917	0.0325381
NC_015867.2_1311920	1	1311920	0.0325381
NC_015867.2_1311996	1	1311996	0.00133183
NC_015867.2_1313257	1	1313257	0.0325381
NC_015867.2_1314924	1	1314924	0.00133183
NC_015867.2_13152044	1	13152044	0.681084
NC_015867.2_1315747	1	1315747	0.0325381
NC_015867.2_13178037	1	13178037	0.666768
NC_015867.2_13178403	1	13178403	0.666768
NC_015867.2_1317966	1	1317966	0.00133183
NC_015867.2_1319895	1	1319895	0.00133183
NC_015867.2_1320738	1	1320738	0.00133183
NC_015867.2_1321291	1	1321291	0.00133183
NC_015867.2_132201	1	132201	0.0530464
NC_015867.2_132232	1	132232	0.0530464
NC_015867.2_1323056	1	1323056	0.0325381
NC_015867.2_1323216	1	1323216	0.0325381
NC_015867.2_1323440	1	1323440	0.0325381
NC_015867.2_13238357	1	13238357	0.666768
NC_015867.2_13250579	1	13250579	0.681084
NC_015867.2_13254778	1	13254778	0.998243
NC_015867.2_1325515	1	1325515	0.0325381
NC_015867.2_13259144	1	13259144	0.387726
NC_015867.2_1326401	1	1326401	0.00133183
NC_015867.2_1326406	1	1326406	0.00133183
NC_015867.2_1327056	1	1327056	0.0325381
NC_015867.2_1327485	1	1327485	0.0325381
NC_015867.2_1327567	1	1327567	0.00133183
NC_015867.2_1327587	1	1327587	0.00133183
NC_015867.2_1327757	1	1327757	0.00133183
NC_015867.2_1328637	1	1328637	0.0325381
NC_015867.2_13287987	1	13287987	0.664266
NC_015867.2_1328810	1	1328810	0.00133183
NC_015867.2_1328838	1	1328838	0.00133183
NC_015867.2_1328982	1	1328982	0.00133183
NC_015867.2_1329233	1	1329233	0.00133183
NC_015867.2_1329274	1	1329274	0.00133183
NC_015867.2_1329514	1	1329514	0.00133183
NC_015867.2_1329698	1	1329698	0.0325381
NC_015867.2_13301888	1	13301888	0.666768
NC_015867.2_13304457	1	13304457	0.65069
NC_015867.2_13304464	1	13304464	0.65069
NC_015867.2_1331153	1	1331153	0.00133183
NC_015867.2_1331241	1	1331241	0.00133183
NC_015867.2_1332404	1	1332404	0.00133183
NC_015867.2_1332705	1	1332705	0.0325381
NC_015867.2_1332781	1	1332781	0.00133183
NC_015867.2_1332819	1	1332819	0.00133183
NC_015867.2_1332962	1	1332962	0.00133183
NC_015867.2_13331701	1	13331701	0.666768
NC_015867.2_13347885	1	13347885	0.681084
NC_015867.2_1334950	1	1334950	0.00133183
NC_015867.2_13354	1	13354	0.020919
NC_015867.2_1337947	1	1337947	0.00133183
NC_015867.2_1338986	1	1338986	0.00133183
NC_015867.2_133913	1	133913	0.107544
NC_015867.2_133921	1	133921	0.107544
NC_015867.2_1340271	1	1340271	0.00133183
NC_015867.2_1340364	1	1340364	0.00133183
NC_015867.2_1342423	1	1342423	0.0325381
NC_015867.2_1343370	1	1343370	0.00133183
NC_015867.2_1343892	1	1343892	0.0325381
NC_015867.2_1344111	1	1344111	0.00133183
NC_015867.2_1344140	1	1344140	0.00133183
NC_015867.2_1345279	1	1345279	0.00133183
NC_015867.2_1345550	1	1345550	0.00133183
NC_015867.2_1345825	1	1345825	0.0325381
NC_015867.2_1345928	1	1345928	0.00133183
NC_015867.2_134827	1	134827	0.389176
NC_015867.2_1348324	1	1348324	0.00133183
NC_015867.2_134884	1	134884	0.487015
NC_015867.2_1350345	1	1350345	0.00133183
NC_015867.2_1351999	1	1351999	0.00133183
NC_015867.2_1352050	1	1352050	0.00133183
NC_015867.2_1352176	1	1352176	0.00415352
NC_015867.2_13533218	1	13533218	0.918973
NC_015867.2_1353518	1	1353518	0.00133183
NC_015867.2_1353629	1	1353629	0.00133183
NC_015867.2_135503	1	135503	0.304832
NC_015867.2_135509	1	135509	0.304832
NC_015867.2_135510	1	135510	0.304832
NC_015867.2_13551674	1	13551674	0.405218
NC_015867.2_13557629	1	13557629	0.918973
NC_015867.2_1356083	1	1356083	0.0325381
NC_015867.2_13569426	1	13569426	0.9028
NC_015867.2_1357617	1	1357617	0.00133183
NC_015867.2_1357943	1	1357943	0.00133183
NC_015867.2_135847	1	135847	0.0978495
NC_015867.2_135870	1	135870	0.284287
NC_015867.2_13595247	1	13595247	0.851825
NC_015867.2_13608352	1	13608352	0.851825
NC_015867.2_13623727	1	13623727	0.556357
NC_015867.2_13646539	1	13646539	0.989421
NC_015867.2_136499	1	136499	0.372689
NC_015867.2_13651166	1	13651166	0.36832
NC_015867.2_13662696	1	13662696	0.918973
NC_015867.2_136646	1	136646	0.0530464
NC_015867.2_1369820	1	1369820	0.0325381
NC_015867.2_137120	1	137120	0.0530464
NC_015867.2_137166	1	137166	0.807592
NC_015867.2_137305	1	137305	0.812253
NC_015867.2_1373720	1	1373720	0.00133183
NC_015867.2_137409	1	137409	0.460325
NC_015867.2_137591	1	137591	0.0118869
NC_015867.2_13839521	1	13839521	0.865918
NC_015867.2_13847944	1	13847944	0.397295
NC_015867.2_13853	1	13853	0.362456
NC_015867.2_138648	1	138648	0.772517
NC_015867.2_138991	1	138991	0.321281
NC_015867.2_13923854	1	13923854	0.918973
NC_015867.2_13926043	1	13926043	0.397295
NC_015867.2_13926046	1	13926046	0.397295
NC_015867.2_13926051	1	13926051	0.397295
NC_015867.2_139393	1	139393	0.0530464
NC_015867.2_1394	1	1394	0.174753
NC_015867.2_139431	1	139431	0.436624
NC_015867.2_1394469	1	1394469	0.0325381
NC_015867.2_13968923	1	13968923	0.651278
NC_015867.2_13973928	1	13973928	0.679649
NC_015867.2_13973982	1	13973982	0.428994
NC_015867.2_13980309	1	13980309	0.987658
NC_015867.2_13981039	1	13981039	0.662566
NC_015867.2_13985530	1	13985530	0.67907
NC_015867.2_13986559	1	13986559	0.69836
NC_015867.2_13987528	1	13987528	0.662578
NC_015867.2_13988183	1	13988183	0.667337
NC_015867.2_13989594	1	13989594	0.667337
NC_015867.2_13989595	1	13989595	0.667337
NC_015867.2_1399259	1	1399259	0.00133183
NC_015867.2_1399697	1	1399697	0.00133183
NC_015867.2_140096	1	140096	0.591259
NC_015867.2_14017364	1	14017364	0.9028
NC_015867.2_1405333	1	1405333	0.00133183
NC_015867.2_1405903	1	1405903	0.00133183
NC_015867.2_1406885	1	1406885	0.00133183
NC_015867.2_1407496	1	1407496	0.00133183
NC_015867.2_1407826	1	1407826	0.00133183
NC_015867.2_14079090	1	14079090	0.970654
NC_015867.2_1408306	1	1408306	0.00133183
NC_015867.2_14088797	1	14088797	0.67907
NC_015867.2_14090623	1	14090623	0.662566
NC_015867.2_1410683	1	1410683	0.0325381
NC_015867.2_14110475	1	14110475	0.662566
NC_015867.2_1411155	1	1411155	0.00133183
NC_015867.2_1411332	1	1411332	0.00133183
NC_015867.2_14119731	1	14119731	0.426457
NC_015867.2_14120271	1	14120271	0.662566
NC_015867.2_14120512	1	14120512	0.67907
NC_015867.2_1412355	1	1412355	0.00133183
NC_015867.2_14124146	1	14124146	0.67907
NC_015867.2_14125267	1	14125267	0.428994
NC_015867.2_14127373	1	14127373	0.667337
NC_015867.2_14127839	1	14127839	0.969516
NC_015867.2_14130937	1	14130937	0.943585
NC_015867.2_14133202	1	14133202	0.67907
NC_015867.2_14136736	1	14136736	0.667337
NC_015867.2_14138029	1	14138029	0.67907
NC_015867.2_14138942	1	14138942	0.67907
NC_015867.2_14139156	1	14139156	0.666623
NC_015867.2_14139649	1	14139649	0.666623
NC_015867.2_14143248	1	14143248	0.651278
NC_015867.2_14145714	1	14145714	0.943585
NC_015867.2_14146093	1	14146093	0.67907
NC_015867.2_14151410	1	14151410	0.67907
NC_015867.2_14151474	1	14151474	0.429009
NC_015867.2_14154299	1	14154299	0.662578
NC_015867.2_1415433	1	1415433	0.00133183
NC_015867.2_14154584	1	14154584	0.67907
NC_015867.2_14158444	1	14158444	0.67907
NC_015867.2_1415948	1	1415948	0.00133183
NC_015867.2_14163282	1	14163282	0.667337
NC_015867.2_14165	1	14165	0.652807
NC_015867.2_14166735	1	14166735	0.889926
NC_015867.2_14166892	1	14166892	0.667337
NC_015867.2_1416961	1	1416961	0.00133183
NC_015867.2_1417042	1	1417042	0.00133183
NC_015867.2_14173165	1	14173165	0.67907
NC_015867.2_14173868	1	14173868	0.67907
NC_015867.2_1417390	1	1417390	0.00133183
NC_015867.2_1417417	1	1417417	0.00133183
NC_015867.2_14174540	1	14174540	0.67907
NC_015867.2_14174935	1	14174935	0.429009
NC_015867.2_14175459	1	14175459	0.667337
NC_015867.2_1418246	1	1418246	0.00133183
NC_015867.2_14187050	1	14187050	0.429009
NC_015867.2_14189311	1	14189311	0.67907
NC_015867.2_14189316	1	14189316	0.67907
NC_015867.2_14189517	1	14189517	0.429009
NC_015867.2_14191351	1	14191351	0.410305
NC_015867.2_14194293	1	14194293	0.662566
NC_015867.2_14195573	1	14195573	0.662956
NC_015867.2_1419807	1	1419807	0.00133183
NC_015867.2_14200113	1	14200113	0.662566
NC_015867.2_14200957	1	14200957	0.662566
NC_015867.2_1420145	1	1420145	0.00133183
NC_015867.2_1420886	1	1420886	0.00133183
NC_015867.2_14211537	1	14211537	0.65134
NC_015867.2_1421424	1	1421424	0.00133183
NC_015867.2_1421570	1	1421570	0.00133183
NC_015867.2_14217960	1	14217960	0.662566
NC_015867.2_14220508	1	14220508	0.662566
NC_015867.2_14220529	1	14220529	0.497866
NC_015867.2_14225034	1	14225034	0.662566
NC_015867.2_14227597	1	14227597	0.417493
NC_015867.2_14228233	1	14228233	0.651278
NC_015867.2_14228837	1	14228837	0.662566
NC_015867.2_1422915	1	1422915	0.00133183
NC_015867.2_14230905	1	14230905	0.651278
NC_015867.2_14231096	1	14231096	0.662566
NC_015867.2_1423317	1	1423317	0.00133183
NC_015867.2_14233384	1	14233384	0.650599
NC_015867.2_1423433	1	1423433	0.0325381
NC_015867.2_14235742	1	14235742	0.945807
NC_015867.2_14237627	1	14237627	0.651278
NC_015867.2_1424092	1	1424092	0.0325381
NC_015867.2_14247375	1	14247375	0.662566
NC_015867.2_142478	1	142478	0.0530464
NC_015867.2_1424905	1	1424905	0.00133183
NC_015867.2_142534	1	142534	0.389176
NC_015867.2_14255476	1	14255476	0.662956
NC_015867.2_14260429	1	14260429	0.651278
NC_015867.2_14266148	1	14266148	0.662566
NC_015867.2_1426904	1	1426904	0.333908
NC_015867.2_14269340	1	14269340	0.651278
NC_015867.2_14270132	1	14270132	0.639947
NC_015867.2_14274007	1	14274007	0.651278
NC_015867.2_14276339	1	14276339	0.409208
NC_015867.2_14276343	1	14276343	0.409208
NC_015867.2_14278781	1	14278781	0.650599
NC_015867.2_14288480	1	14288480	0.662566
NC_015867.2_14288486	1	14288486	0.662566
NC_015867.2_1428858	1	1428858	0.0325381
NC_015867.2_14289342	1	14289342	0.651278
NC_015867.2_1429247	1	1429247	0.0325381
NC_015867.2_14292679	1	14292679	0.639947
NC_015867.2_14293668	1	14293668	0.650599
NC_015867.2_1429409	1	1429409	0.00133183
NC_015867.2_14295714	1	14295714	0.662956
NC_015867.2_1429576	1	1429576	0.0325381
NC_015867.2_14303712	1	14303712	0.662956
NC_015867.2_14306693	1	14306693	0.684543
NC_015867.2_14306808	1	14306808	0.651278
NC_015867.2_14308330	1	14308330	0.651278
NC_015867.2_14309556	1	14309556	0.662566
NC_015867.2_1431496	1	1431496	0.00133183
NC_015867.2_1432678	1	1432678	0.00133183
NC_015867.2_1433589	1	1433589	0.00133183
NC_015867.2_1433754	1	1433754	0.00133183
NC_015867.2_1434128	1	1434128	0.00133183
NC_015867.2_1434612	1	1434612	0.00133183
NC_015867.2_1434827	1	1434827	0.00133183
NC_015867.2_1436996	1	1436996	0.00133183
NC_015867.2_1437334	1	1437334	0.00133183
NC_015867.2_1442469	1	1442469	0.0325381
NC_015867.2_144509	1	144509	0.128761
NC_015867.2_1445634	1	1445634	0.00133183
NC_015867.2_1447054	1	1447054	0.00133183
NC_015867.2_1448422	1	1448422	0.00133183
NC_015867.2_1448733	1	1448733	0.00133183
NC_015867.2_1449341	1	1449341	0.0325381
NC_015867.2_1449977	1	1449977	0.00133183
NC_015867.2_1450480	1	1450480	0.00133183
NC_015867.2_1450562	1	1450562	0.00133183
NC_015867.2_1450565	1	1450565	0.00133183
NC_015867.2_1450835	1	1450835	0.00133183
NC_015867.2_1452894	1	1452894	0.0325381
NC_015867.2_1455156	1	1455156	0.0325381
NC_015867.2_1455917	1	1455917	0.00133183
NC_015867.2_1456965	1	1456965	0.00133183
NC_015867.2_1458613	1	1458613	0.00133183
NC_015867.2_1459245	1	1459245	0.0325381
NC_015867.2_145974	1	145974	0.591255
NC_015867.2_1460137	1	1460137	0.00133183
NC_015867.2_1460226	1	1460226	0.00133183
NC_015867.2_1460714	1	1460714	0.0325381
NC_015867.2_1462357	1	1462357	0.00133183
NC_015867.2_1462480	1	1462480	0.00133183
NC_015867.2_1463168	1	1463168	0.00133183
NC_015867.2_1463224	1	1463224	0.0325381
NC_015867.2_1463429	1	1463429	0.00133183
NC_015867.2_1463457	1	1463457	0.00133183
NC_015867.2_1463503	1	1463503	0.00133183
NC_015867.2_1468527	1	1468527	0.0325381
NC_015867.2_1471322	1	1471322	0.00133183
NC_015867.2_147229	1	147229	0.533776
NC_015867.2_1473485	1	1473485	0.00133183
NC_015867.2_1473858	1	1473858	0.00133183
NC_015867.2_1475552	1	1475552	0.00133183
NC_015867.2_1475811	1	1475811	0.00133183
NC_015867.2_1475851	1	1475851	0.00133183
NC_015867.2_1477629	1	1477629	0.0325381
NC_015867.2_1477932	1	1477932	0.00133183
NC_015867.2_1478040	1	1478040	0.00133183
NC_015867.2_147902	1	147902	0.128761
NC_015867.2_1479240	1	1479240	0.0325381
NC_015867.2_1480118	1	1480118	0.00133183
NC_015867.2_1481049	1	1481049	0.00133183
NC_015867.2_1482712	1	1482712	0.0325381
NC_015867.2_1482899	1	1482899	0.0325381
NC_015867.2_1483139	1	1483139	0.00133183
NC_015867.2_148860	1	148860	0.0530464
NC_015867.2_148958	1	148958	0.0530464
NC_015867.2_149458	1	149458	0.0530464
NC_015867.2_149470	1	149470	0.162767
NC_015867.2_1494971	1	1494971	0.0325381
NC_015867.2_1495338	1	1495338	0.0325381
NC_015867.2_1497648	1	1497648	0.00133183
NC_015867.2_1497799	1	1497799	0.00133183
NC_015867.2_1498250	1	1498250	0.0325381
NC_015867.2_1502261	1	1502261	0.00133183
NC_015867.2_1502487	1	1502487	0.00133183
NC_015867.2_1502926	1	1502926	0.0325381
NC_015867.2_1503083	1	1503083	0.00133183
NC_015867.2_1505116	1	1505116	0.00133183
NC_015867.2_1505198	1	1505198	0.0325381
NC_015867.2_1505219	1	1505219	0.0325381
NC_015867.2_150672	1	150672	0.128761
NC_015867.2_15074016	1	15074016	0.370373
NC_015867.2_150753	1	150753	0.0530464
NC_015867.2_1508768	1	1508768	0.00133183
NC_015867.2_150971	1	150971	0.0530464
NC_015867.2_1509723	1	1509723	0.00133183
NC_015867.2_1510691	1	1510691	0.0325381
NC_015867.2_1512195	1	1512195	0.00133183
NC_015867.2_1512505	1	1512505	0.0325381
NC_015867.2_151310	1	151310	0.807592
NC_015867.2_1514682	1	1514682	0.00133183
NC_015867.2_1515544	1	1515544	0.00133183
NC_015867.2_1515602	1	1515602	0.00133183
NC_015867.2_1516048	1	1516048	0.00133183
NC_015867.2_1516140	1	1516140	0.00133183
NC_015867.2_1516691	1	1516691	0.0325381
NC_015867.2_1517577	1	1517577	0.00133183
NC_015867.2_1517857	1	1517857	0.00522151
NC_015867.2_1518769	1	1518769	0.0325381
NC_015867.2_151894	1	151894	0.0530464
NC_015867.2_151928	1	151928	0.0978495
NC_015867.2_1520363	1	1520363	0.0325381
NC_015867.2_1522682	1	1522682	0.0325381
NC_015867.2_152296	1	152296	0.0530464
NC_015867.2_152352	1	152352	0.0586407
NC_015867.2_15236785	1	15236785	0.85776
NC_015867.2_1524003	1	1524003	0.0325381
NC_015867.2_152439	1	152439	0.0586407
NC_015867.2_1524684	1	1524684	0.00133183
NC_015867.2_1526012	1	1526012	0.00133183
NC_015867.2_1526779	1	1526779	0.00133183
NC_015867.2_1529428	1	1529428	0.00133183
NC_015867.2_152991	1	152991	0.0530464
NC_015867.2_1529942	1	1529942	0.00133183
NC_015867.2_1530023	1	1530023	0.0015609
NC_015867.2_1530964	1	1530964	0.0761206
NC_015867.2_153178	1	153178	0.0530464
NC_015867.2_1533073	1	1533073	0.00133183
NC_015867.2_1533272	1	1533272	0.00133183
NC_015867.2_153407	1	153407	0.296814
NC_015867.2_1534919	1	1534919	0.00133183
NC_015867.2_1536072	1	1536072	0.00133183
NC_015867.2_1537145	1	1537145	0.00133183
NC_015867.2_1538041	1	1538041	0.00133183
NC_015867.2_1538085	1	1538085	0.00133183
NC_015867.2_1538483	1	1538483	0.00133183
NC_015867.2_1538762	1	1538762	0.00133183
NC_015867.2_1540201	1	1540201	0.00133183
NC_015867.2_154282	1	154282	0.336943
NC_015867.2_1544100	1	1544100	0.00133183
NC_015867.2_1544174	1	1544174	0.00133183
NC_015867.2_1544489	1	1544489	0.0325381
NC_015867.2_1544490	1	1544490	0.0325381
NC_015867.2_154483	1	154483	0.296814
NC_015867.2_1545903	1	1545903	0.0325381
NC_015867.2_1547169	1	1547169	0.00133183
NC_015867.2_1547202	1	1547202	0.00133183
NC_015867.2_1548344	1	1548344	0.00133183
NC_015867.2_15484748	1	15484748	0.918973
NC_015867.2_1549666	1	1549666	0.00133183
NC_015867.2_1550041	1	1550041	0.00133183
NC_015867.2_1550108	1	1550108	0.00415352
NC_015867.2_1550199	1	1550199	0.0325381
NC_015867.2_1550505	1	1550505	0.00415352
NC_015867.2_1551145	1	1551145	0.00133183
NC_015867.2_1551198	1	1551198	0.0325381
NC_015867.2_1551249	1	1551249	0.00133183
NC_015867.2_1551648	1	1551648	0.00331729
NC_015867.2_155183	1	155183	0.0530464
NC_015867.2_1555445	1	1555445	0.0325381
NC_015867.2_1556457	1	1556457	0.00133183
NC_015867.2_1557794	1	1557794	0.0325381
NC_015867.2_1559393	1	1559393	0.00133183
NC_015867.2_1561902	1	1561902	0.00133183
NC_015867.2_1565019	1	1565019	0.00133183
NC_015867.2_1565761	1	1565761	0.0325381
NC_015867.2_1569618	1	1569618	0.00133183
NC_015867.2_1570831	1	1570831	0.0325381
NC_015867.2_1570875	1	1570875	0.0325381
NC_015867.2_1570908	1	1570908	0.00133183
NC_015867.2_1571457	1	1571457	0.0325381
NC_015867.2_1571835	1	1571835	0.00133183
NC_015867.2_1574849	1	1574849	0.00133183
NC_015867.2_1575711	1	1575711	0.0325381
NC_015867.2_15761970	1	15761970	0.851825
NC_015867.2_157668	1	157668	0.0530464
NC_015867.2_1576818	1	1576818	0.00133183
NC_015867.2_15776575	1	15776575	0.9028
NC_015867.2_1578549	1	1578549	0.0325381
NC_015867.2_1580968	1	1580968	0.00133183
NC_015867.2_15813098	1	15813098	0.851825
NC_015867.2_1581321	1	1581321	0.0325381
NC_015867.2_15813696	1	15813696	0.851825
NC_015867.2_1581719	1	1581719	0.0325381
NC_015867.2_15819824	1	15819824	0.453274
NC_015867.2_1582591	1	1582591	0.00133183
NC_015867.2_1582622	1	1582622	0.00133183
NC_015867.2_15827562	1	15827562	0.397295
NC_015867.2_1584269	1	1584269	0.00133183
NC_015867.2_1584310	1	1584310	0.0325381
NC_015867.2_1584460	1	1584460	0.00133183
NC_015867.2_1591572	1	1591572	0.00133183
NC_015867.2_1592385	1	1592385	0.0325381
NC_015867.2_1592393	1	1592393	0.0325381
NC_015867.2_1594268	1	1594268	0.00133183
NC_015867.2_1594583	1	1594583	0.00133183
NC_015867.2_1594710	1	1594710	0.00133183
NC_015867.2_1598466	1	1598466	0.0325381
NC_015867.2_1600070	1	1600070	0.00133183
NC_015867.2_1600449	1	1600449	0.00133183
NC_015867.2_1600466	1	1600466	0.00133183
NC_015867.2_1600608	1	1600608	0.00133183
NC_015867.2_1602358	1	1602358	0.00133183
NC_015867.2_1603050	1	1603050	0.00133183
NC_015867.2_1603674	1	1603674	0.0325381
NC_015867.2_1603914	1	1603914	0.00133183
NC_015867.2_1604013	1	1604013	0.0325381
NC_015867.2_1604946	1	1604946	0.00133183
NC_015867.2_1605014	1	1605014	0.00133183
NC_015867.2_1605866	1	1605866	0.00133183
NC_015867.2_1606917	1	1606917	0.0325381
NC_015867.2_1609238	1	1609238	0.00133183
NC_015867.2_1609518	1	1609518	0.00133183
NC_015867.2_1610324	1	1610324	0.00133183
NC_015867.2_1611451	1	1611451	0.00133183
NC_015867.2_161183	1	161183	0.555213
NC_015867.2_161357	1	161357	0.519667
NC_015867.2_161386	1	161386	0.519667
NC_015867.2_1617643	1	1617643	0.00133183
NC_015867.2_1620461	1	1620461	0.0325381
NC_015867.2_1620803	1	1620803	0.00133183
NC_015867.2_1624527	1	1624527	0.00133183
NC_015867.2_1626290	1	1626290	0.00133183
NC_015867.2_1626360	1	1626360	0.00133183
NC_015867.2_162691	1	162691	0.141906
NC_015867.2_1626927	1	1626927	0.00133183
NC_015867.2_1627590	1	1627590	0.00133183
NC_015867.2_1627809	1	1627809	0.00133183
NC_015867.2_1627825	1	1627825	0.00133183
NC_015867.2_1628725	1	1628725	0.00133183
NC_015867.2_1629008	1	1629008	0.0325381
NC_015867.2_1629078	1	1629078	0.00133183
NC_015867.2_1629952	1	1629952	0.0325381
NC_015867.2_1629980	1	1629980	0.00133183
NC_015867.2_1630025	1	1630025	0.00133183
NC_015867.2_1630795	1	1630795	0.00133183
NC_015867.2_1630806	1	1630806	0.00133183
NC_015867.2_1631307	1	1631307	0.00133183
NC_015867.2_1631320	1	1631320	0.00133183
NC_015867.2_1631737	1	1631737	0.00133183
[truncated: 92,658 more rows]

## Sheet: ClutchSizeAllGWASResults
Supplementary Table 3 Clutch size GWAS all SNPs tested
SNP	Chromosome	Position	P
NC_015867.2_9452698	1	9452698	0.000551404
NC_015867.2_9442038	1	9442038	0.000673753
NC_015867.2_9451544	1	9451544	0.000673753
NC_015867.2_9452326	1	9452326	0.000673753
NC_015867.2_33451351	1	33451351	0.00181899
NC_015867.2_33487209	1	33487209	0.00243396
NC_015867.2_33481190	1	33481190	0.00261735
NC_015867.2_33448537	1	33448537	0.00371358
NC_015867.2_33515622	1	33515622	0.00436409
NC_015867.2_33435577	1	33435577	0.00462507
NC_015867.2_33448907	1	33448907	0.00462507
NC_015867.2_33462576	1	33462576	0.00462507
NC_015867.2_33462786	1	33462786	0.00462507
NC_015867.2_33477068	1	33477068	0.00462507
NC_015867.2_33283884	1	33283884	0.00518003
NC_015867.2_33285255	1	33285255	0.00518003
NC_015867.2_33469990	1	33469990	0.00518003
NC_015867.2_28217055	1	28217055	0.00570938
NC_015867.2_33451959	1	33451959	0.00607088
NC_015867.2_33435131	1	33435131	0.00618799
NC_015867.2_33447822	1	33447822	0.00630732
NC_015867.2_33448307	1	33448307	0.00630732
NC_015867.2_33448921	1	33448921	0.00630732
NC_015867.2_33498474	1	33498474	0.00630732
NC_015867.2_33450931	1	33450931	0.00659687
NC_015867.2_33523772	1	33523772	0.00665153
NC_015867.2_33510452	1	33510452	0.00708039
NC_015867.2_33472169	1	33472169	0.00753224
NC_015867.2_3320242	1	3320242	0.00757666
NC_015867.2_3320496	1	3320496	0.00757666
NC_015867.2_3320710	1	3320710	0.00757666
NC_015867.2_3322179	1	3322179	0.00757666
NC_015867.2_3323180	1	3323180	0.00757666
NC_015867.2_24988973	1	24988973	0.00759522
NC_015867.2_24993835	1	24993835	0.00759522
NC_015867.2_25020163	1	25020163	0.00788935
NC_015867.2_27796481	1	27796481	0.00800906
NC_015867.2_27796532	1	27796532	0.00800906
NC_015867.2_27816076	1	27816076	0.00800906
NC_015867.2_28110796	1	28110796	0.00800906
NC_015867.2_33468164	1	33468164	0.00813497
NC_015867.2_33477112	1	33477112	0.00813497
NC_015867.2_27771014	1	27771014	0.00862245
NC_015867.2_27804415	1	27804415	0.00862245
NC_015867.2_27810182	1	27810182	0.00862245
NC_015867.2_28078831	1	28078831	0.00862245
NC_015867.2_28079746	1	28079746	0.00862245
NC_015867.2_28080822	1	28080822	0.00862245
NC_015867.2_28083025	1	28083025	0.00862245
NC_015867.2_28086916	1	28086916	0.00862245
NC_015867.2_28093616	1	28093616	0.00862245
NC_015867.2_28094072	1	28094072	0.00862245
NC_015867.2_28096669	1	28096669	0.00862245
NC_015867.2_28107009	1	28107009	0.00862245
NC_015867.2_28109776	1	28109776	0.00862245
NC_015867.2_28110880	1	28110880	0.00862245
NC_015867.2_28111175	1	28111175	0.00862245
NC_015867.2_28111579	1	28111579	0.00862245
NC_015867.2_28117761	1	28117761	0.00862245
NC_015867.2_28118091	1	28118091	0.00862245
NC_015867.2_28118315	1	28118315	0.00862245
NC_015867.2_28120953	1	28120953	0.00862245
NC_015867.2_25327477	1	25327477	0.00895253
NC_015867.2_24238857	1	24238857	0.00912542
NC_015867.2_24705520	1	24705520	0.00912542
NC_015867.2_23664182	1	23664182	0.00954317
NC_015867.2_24548911	1	24548911	0.00978592
NC_015867.2_22000704	1	22000704	0.0102426
NC_015867.2_27809075	1	27809075	0.0104265
NC_015867.2_27820359	1	27820359	0.0104265
NC_015867.2_27820424	1	27820424	0.0104265
NC_015867.2_27820974	1	27820974	0.0104265
NC_015867.2_28076681	1	28076681	0.0104265
NC_015867.2_28094222	1	28094222	0.0104265
NC_015867.2_28104611	1	28104611	0.0104265
NC_015867.2_28109134	1	28109134	0.0104265
NC_015867.2_3326990	1	3326990	0.0107528
NC_015867.2_3370596	1	3370596	0.0107528
NC_015867.2_3372109	1	3372109	0.0107528
NC_015867.2_3377926	1	3377926	0.0107528
NC_015867.2_3386296	1	3386296	0.0107528
NC_015867.2_24837428	1	24837428	0.0108308
NC_015867.2_24838040	1	24838040	0.0108308
NC_015867.2_24838263	1	24838263	0.0108308
NC_015867.2_24839076	1	24839076	0.0108308
NC_015867.2_24839317	1	24839317	0.0108308
NC_015867.2_24839849	1	24839849	0.0108308
NC_015867.2_24840326	1	24840326	0.0108308
NC_015867.2_24840913	1	24840913	0.0108308
NC_015867.2_24844299	1	24844299	0.0108308
NC_015867.2_24845536	1	24845536	0.0108308
NC_015867.2_24848828	1	24848828	0.0108308
NC_015867.2_24849156	1	24849156	0.0108308
NC_015867.2_24849245	1	24849245	0.0108308
NC_015867.2_24850193	1	24850193	0.0108308
NC_015867.2_24851071	1	24851071	0.0108308
NC_015867.2_24863020	1	24863020	0.0108308
NC_015867.2_24863068	1	24863068	0.0108308
NC_015867.2_24863463	1	24863463	0.0108308
NC_015867.2_24863465	1	24863465	0.0108308
NC_015867.2_24863473	1	24863473	0.0108308
NC_015867.2_24863475	1	24863475	0.0108308
NC_015867.2_24863942	1	24863942	0.0108308
NC_015867.2_24865606	1	24865606	0.0108308
NC_015867.2_24870023	1	24870023	0.0108308
NC_015867.2_24870226	1	24870226	0.0108308
NC_015867.2_24872889	1	24872889	0.0108308
NC_015867.2_24874504	1	24874504	0.0108308
NC_015867.2_24875699	1	24875699	0.0108308
NC_015867.2_24877107	1	24877107	0.0108308
NC_015867.2_24884911	1	24884911	0.0108308
NC_015867.2_24885692	1	24885692	0.0108308
NC_015867.2_24887680	1	24887680	0.0108308
NC_015867.2_24890581	1	24890581	0.0108308
NC_015867.2_24891538	1	24891538	0.0108308
NC_015867.2_24892698	1	24892698	0.0108308
NC_015867.2_24893548	1	24893548	0.0108308
NC_015867.2_24893873	1	24893873	0.0108308
NC_015867.2_24898164	1	24898164	0.0108308
NC_015867.2_24898185	1	24898185	0.0108308
NC_015867.2_24898198	1	24898198	0.0108308
NC_015867.2_24898249	1	24898249	0.0108308
NC_015867.2_24898300	1	24898300	0.0108308
NC_015867.2_24901010	1	24901010	0.0108308
NC_015867.2_24901063	1	24901063	0.0108308
NC_015867.2_24901095	1	24901095	0.0108308
NC_015867.2_24901550	1	24901550	0.0108308
NC_015867.2_24902258	1	24902258	0.0108308
NC_015867.2_24905008	1	24905008	0.0108308
NC_015867.2_24905177	1	24905177	0.0108308
NC_015867.2_24905365	1	24905365	0.0108308
NC_015867.2_24905472	1	24905472	0.0108308
NC_015867.2_24905608	1	24905608	0.0108308
NC_015867.2_24908064	1	24908064	0.0108308
NC_015867.2_24908328	1	24908328	0.0108308
NC_015867.2_24908391	1	24908391	0.0108308
NC_015867.2_24908439	1	24908439	0.0108308
NC_015867.2_24910817	1	24910817	0.0108308
NC_015867.2_24911971	1	24911971	0.0108308
NC_015867.2_24912107	1	24912107	0.0108308
NC_015867.2_24913155	1	24913155	0.0108308
NC_015867.2_24917621	1	24917621	0.0108308
NC_015867.2_24919154	1	24919154	0.0108308
NC_015867.2_24919650	1	24919650	0.0108308
NC_015867.2_24920549	1	24920549	0.0108308
NC_015867.2_24920558	1	24920558	0.0108308
NC_015867.2_24920585	1	24920585	0.0108308
NC_015867.2_24921417	1	24921417	0.0108308
NC_015867.2_24921693	1	24921693	0.0108308
NC_015867.2_24921755	1	24921755	0.0108308
NC_015867.2_24922091	1	24922091	0.0108308
NC_015867.2_24923339	1	24923339	0.0108308
NC_015867.2_24925334	1	24925334	0.0108308
NC_015867.2_24933118	1	24933118	0.0108308
NC_015867.2_24933262	1	24933262	0.0108308
NC_015867.2_24933539	1	24933539	0.0108308
NC_015867.2_24934143	1	24934143	0.0108308
NC_015867.2_24934545	1	24934545	0.0108308
NC_015867.2_24934700	1	24934700	0.0108308
NC_015867.2_24939805	1	24939805	0.0108308
NC_015867.2_24941424	1	24941424	0.0108308
NC_015867.2_24941809	1	24941809	0.0108308
NC_015867.2_24941993	1	24941993	0.0108308
NC_015867.2_24942007	1	24942007	0.0108308
NC_015867.2_24942278	1	24942278	0.0108308
NC_015867.2_24943784	1	24943784	0.0108308
NC_015867.2_24944635	1	24944635	0.0108308
NC_015867.2_24945185	1	24945185	0.0108308
NC_015867.2_24945658	1	24945658	0.0108308
NC_015867.2_24948229	1	24948229	0.0108308
NC_015867.2_24948351	1	24948351	0.0108308
NC_015867.2_24948484	1	24948484	0.0108308
NC_015867.2_24948485	1	24948485	0.0108308
NC_015867.2_24949859	1	24949859	0.0108308
NC_015867.2_24949911	1	24949911	0.0108308
NC_015867.2_24951158	1	24951158	0.0108308
NC_015867.2_24951457	1	24951457	0.0108308
NC_015867.2_24956622	1	24956622	0.0108308
NC_015867.2_24957005	1	24957005	0.0108308
NC_015867.2_24958210	1	24958210	0.0108308
NC_015867.2_24963411	1	24963411	0.0108308
NC_015867.2_24963715	1	24963715	0.0108308
NC_015867.2_24968429	1	24968429	0.0108308
NC_015867.2_24968722	1	24968722	0.0108308
NC_015867.2_24968899	1	24968899	0.0108308
NC_015867.2_24969136	1	24969136	0.0108308
NC_015867.2_24969411	1	24969411	0.0108308
NC_015867.2_24971058	1	24971058	0.0108308
NC_015867.2_24972351	1	24972351	0.0108308
NC_015867.2_24974577	1	24974577	0.0108308
NC_015867.2_24978021	1	24978021	0.0108308
NC_015867.2_24978290	1	24978290	0.0108308
NC_015867.2_24978782	1	24978782	0.0108308
NC_015867.2_24978931	1	24978931	0.0108308
NC_015867.2_24979275	1	24979275	0.0108308
NC_015867.2_24982369	1	24982369	0.0108308
NC_015867.2_24982517	1	24982517	0.0108308
NC_015867.2_24983229	1	24983229	0.0108308
NC_015867.2_24983640	1	24983640	0.0108308
NC_015867.2_24984020	1	24984020	0.0108308
NC_015867.2_24984181	1	24984181	0.0108308
NC_015867.2_24984990	1	24984990	0.0108308
NC_015867.2_24985281	1	24985281	0.0108308
NC_015867.2_24985392	1	24985392	0.0108308
NC_015867.2_24988821	1	24988821	0.0108308
NC_015867.2_24988863	1	24988863	0.0108308
NC_015867.2_24992071	1	24992071	0.0108308
NC_015867.2_24992498	1	24992498	0.0108308
NC_015867.2_24992605	1	24992605	0.0108308
NC_015867.2_24992611	1	24992611	0.0108308
NC_015867.2_24992773	1	24992773	0.0108308
NC_015867.2_24994296	1	24994296	0.0108308
NC_015867.2_24994780	1	24994780	0.0108308
NC_015867.2_24994783	1	24994783	0.0108308
NC_015867.2_24994797	1	24994797	0.0108308
NC_015867.2_24995168	1	24995168	0.0108308
NC_015867.2_24996208	1	24996208	0.0108308
NC_015867.2_24996451	1	24996451	0.0108308
NC_015867.2_24997902	1	24997902	0.0108308
NC_015867.2_24997904	1	24997904	0.0108308
NC_015867.2_25000287	1	25000287	0.0108308
NC_015867.2_25000740	1	25000740	0.0108308
NC_015867.2_25001915	1	25001915	0.0108308
NC_015867.2_25002352	1	25002352	0.0108308
NC_015867.2_25004091	1	25004091	0.0108308
NC_015867.2_25004694	1	25004694	0.0108308
NC_015867.2_25004880	1	25004880	0.0108308
NC_015867.2_25004986	1	25004986	0.0108308
NC_015867.2_25005146	1	25005146	0.0108308
NC_015867.2_25005414	1	25005414	0.0108308
NC_015867.2_25005958	1	25005958	0.0108308
NC_015867.2_25007459	1	25007459	0.0108308
NC_015867.2_25007891	1	25007891	0.0108308
NC_015867.2_25008389	1	25008389	0.0108308
NC_015867.2_25008590	1	25008590	0.0108308
NC_015867.2_25011407	1	25011407	0.0108308
NC_015867.2_25011497	1	25011497	0.0108308
NC_015867.2_25012098	1	25012098	0.0108308
NC_015867.2_25012269	1	25012269	0.0108308
NC_015867.2_25014481	1	25014481	0.0108308
NC_015867.2_25018671	1	25018671	0.0108308
NC_015867.2_25018877	1	25018877	0.0108308
NC_015867.2_25019968	1	25019968	0.0108308
NC_015867.2_25020213	1	25020213	0.0108308
NC_015867.2_25022729	1	25022729	0.0108308
NC_015867.2_25024115	1	25024115	0.0108308
NC_015867.2_25026013	1	25026013	0.0108308
NC_015867.2_25028631	1	25028631	0.0108308
NC_015867.2_25028739	1	25028739	0.0108308
NC_015867.2_25028831	1	25028831	0.0108308
NC_015867.2_25030952	1	25030952	0.0108308
NC_015867.2_25032752	1	25032752	0.0108308
NC_015867.2_25033939	1	25033939	0.0108308
NC_015867.2_25036092	1	25036092	0.0108308
NC_015867.2_25038927	1	25038927	0.0108308
NC_015867.2_25039491	1	25039491	0.0108308
NC_015867.2_25040457	1	25040457	0.0108308
NC_015867.2_25040497	1	25040497	0.0108308
NC_015867.2_25040571	1	25040571	0.0108308
NC_015867.2_25041085	1	25041085	0.0108308
NC_015867.2_25044038	1	25044038	0.0108308
NC_015867.2_25044115	1	25044115	0.0108308
NC_015867.2_25046445	1	25046445	0.0108308
NC_015867.2_25046470	1	25046470	0.0108308
NC_015867.2_25049022	1	25049022	0.0108308
NC_015867.2_25049649	1	25049649	0.0108308
NC_015867.2_25050919	1	25050919	0.0108308
NC_015867.2_25053703	1	25053703	0.0108308
NC_015867.2_25056840	1	25056840	0.0108308
NC_015867.2_25056996	1	25056996	0.0108308
NC_015867.2_25060324	1	25060324	0.0108308
NC_015867.2_25062666	1	25062666	0.0108308
NC_015867.2_25062729	1	25062729	0.0108308
NC_015867.2_25062741	1	25062741	0.0108308
NC_015867.2_25062747	1	25062747	0.0108308
NC_015867.2_25062764	1	25062764	0.0108308
NC_015867.2_25067135	1	25067135	0.0108308
NC_015867.2_25077468	1	25077468	0.0108308
NC_015867.2_25079916	1	25079916	0.0108308
NC_015867.2_25081723	1	25081723	0.0108308
NC_015867.2_25081766	1	25081766	0.0108308
NC_015867.2_25082522	1	25082522	0.0108308
NC_015867.2_25084592	1	25084592	0.0108308
NC_015867.2_25087383	1	25087383	0.0108308
NC_015867.2_25087718	1	25087718	0.0108308
NC_015867.2_25090144	1	25090144	0.0108308
NC_015867.2_25090258	1	25090258	0.0108308
NC_015867.2_25091733	1	25091733	0.0108308
NC_015867.2_25092049	1	25092049	0.0108308
NC_015867.2_25092201	1	25092201	0.0108308
NC_015867.2_25092388	1	25092388	0.0108308
NC_015867.2_25095402	1	25095402	0.0108308
NC_015867.2_25095775	1	25095775	0.0108308
NC_015867.2_25096423	1	25096423	0.0108308
NC_015867.2_25097184	1	25097184	0.0108308
NC_015867.2_25100253	1	25100253	0.0108308
NC_015867.2_25101277	1	25101277	0.0108308
NC_015867.2_25101476	1	25101476	0.0108308
NC_015867.2_25101874	1	25101874	0.0108308
NC_015867.2_25101901	1	25101901	0.0108308
NC_015867.2_25102061	1	25102061	0.0108308
NC_015867.2_25106938	1	25106938	0.0108308
NC_015867.2_25106958	1	25106958	0.0108308
NC_015867.2_25107056	1	25107056	0.0108308
NC_015867.2_25108782	1	25108782	0.0108308
NC_015867.2_25115785	1	25115785	0.0108308
NC_015867.2_25115829	1	25115829	0.0108308
NC_015867.2_25142774	1	25142774	0.0108308
NC_015867.2_25148614	1	25148614	0.0108308
NC_015867.2_25152012	1	25152012	0.0108308
NC_015867.2_25161596	1	25161596	0.0108308
NC_015867.2_25161772	1	25161772	0.0108308
NC_015867.2_25162343	1	25162343	0.0108308
NC_015867.2_25162428	1	25162428	0.0108308
NC_015867.2_25164913	1	25164913	0.0108308
NC_015867.2_25165769	1	25165769	0.0108308
NC_015867.2_25166027	1	25166027	0.0108308
NC_015867.2_25166100	1	25166100	0.0108308
NC_015867.2_25166788	1	25166788	0.0108308
NC_015867.2_25174752	1	25174752	0.0108308
NC_015867.2_25175535	1	25175535	0.0108308
NC_015867.2_25186441	1	25186441	0.0108308
NC_015867.2_25188261	1	25188261	0.0108308
NC_015867.2_25188851	1	25188851	0.0108308
NC_015867.2_25194976	1	25194976	0.0108308
NC_015867.2_25196756	1	25196756	0.0108308
NC_015867.2_25201925	1	25201925	0.0108308
NC_015867.2_25201949	1	25201949	0.0108308
NC_015867.2_25201975	1	25201975	0.0108308
NC_015867.2_25203832	1	25203832	0.0108308
NC_015867.2_25205144	1	25205144	0.0108308
NC_015867.2_25255779	1	25255779	0.0108308
NC_015867.2_25256281	1	25256281	0.0108308
NC_015867.2_25256287	1	25256287	0.0108308
NC_015867.2_25256461	1	25256461	0.0108308
NC_015867.2_25257904	1	25257904	0.0108308
NC_015867.2_25258389	1	25258389	0.0108308
NC_015867.2_25258412	1	25258412	0.0108308
NC_015867.2_25259277	1	25259277	0.0108308
NC_015867.2_25260802	1	25260802	0.0108308
NC_015867.2_25260873	1	25260873	0.0108308
NC_015867.2_25261251	1	25261251	0.0108308
NC_015867.2_25262198	1	25262198	0.0108308
NC_015867.2_25262215	1	25262215	0.0108308
NC_015867.2_25262226	1	25262226	0.0108308
NC_015867.2_25262466	1	25262466	0.0108308
NC_015867.2_25262529	1	25262529	0.0108308
NC_015867.2_25266366	1	25266366	0.0108308
NC_015867.2_25267575	1	25267575	0.0108308
NC_015867.2_25267747	1	25267747	0.0108308
NC_015867.2_25277588	1	25277588	0.0108308
NC_015867.2_25279749	1	25279749	0.0108308
NC_015867.2_25279996	1	25279996	0.0108308
NC_015867.2_25286959	1	25286959	0.0108308
NC_015867.2_25287021	1	25287021	0.0108308
NC_015867.2_25288072	1	25288072	0.0108308
NC_015867.2_22885924	1	22885924	0.0122006
NC_015867.2_24942141	1	24942141	0.0122177
NC_015867.2_25039168	1	25039168	0.0122177
NC_015867.2_25046277	1	25046277	0.0122177
NC_015867.2_27284734	1	27284734	0.0123213
NC_015867.2_33480406	1	33480406	0.0123452
NC_015867.2_24839361	1	24839361	0.012478
NC_015867.2_24844101	1	24844101	0.012478
NC_015867.2_24845549	1	24845549	0.012478
NC_015867.2_24852390	1	24852390	0.012478
NC_015867.2_24866000	1	24866000	0.012478
NC_015867.2_24869643	1	24869643	0.012478
NC_015867.2_24871263	1	24871263	0.012478
NC_015867.2_24872657	1	24872657	0.012478
NC_015867.2_24874568	1	24874568	0.012478
NC_015867.2_24875821	1	24875821	0.012478
NC_015867.2_24876908	1	24876908	0.012478
NC_015867.2_24889089	1	24889089	0.012478
NC_015867.2_24893924	1	24893924	0.012478
NC_015867.2_24902302	1	24902302	0.012478
NC_015867.2_24910348	1	24910348	0.012478
NC_015867.2_24911142	1	24911142	0.012478
NC_015867.2_24916997	1	24916997	0.012478
NC_015867.2_24921646	1	24921646	0.012478
NC_015867.2_24921649	1	24921649	0.012478
NC_015867.2_24921662	1	24921662	0.012478
NC_015867.2_24946230	1	24946230	0.012478
NC_015867.2_24947574	1	24947574	0.012478
NC_015867.2_24948286	1	24948286	0.012478
NC_015867.2_24950504	1	24950504	0.012478
NC_015867.2_24950537	1	24950537	0.012478
NC_015867.2_24950724	1	24950724	0.012478
NC_015867.2_24954100	1	24954100	0.012478
NC_015867.2_24955436	1	24955436	0.012478
NC_015867.2_24955889	1	24955889	0.012478
NC_015867.2_24956664	1	24956664	0.012478
NC_015867.2_24986680	1	24986680	0.012478
NC_015867.2_24986816	1	24986816	0.012478
NC_015867.2_24986828	1	24986828	0.012478
NC_015867.2_24990239	1	24990239	0.012478
NC_015867.2_24991173	1	24991173	0.012478
NC_015867.2_24996063	1	24996063	0.012478
NC_015867.2_24996644	1	24996644	0.012478
NC_015867.2_24999332	1	24999332	0.012478
NC_015867.2_25001638	1	25001638	0.012478
NC_015867.2_25005976	1	25005976	0.012478
NC_015867.2_25012258	1	25012258	0.012478
NC_015867.2_25015371	1	25015371	0.012478
NC_015867.2_25020271	1	25020271	0.012478
NC_015867.2_25020297	1	25020297	0.012478
NC_015867.2_25034383	1	25034383	0.012478
NC_015867.2_25042009	1	25042009	0.012478
NC_015867.2_25050940	1	25050940	0.012478
NC_015867.2_25050949	1	25050949	0.012478
NC_015867.2_25050988	1	25050988	0.012478
NC_015867.2_25051069	1	25051069	0.012478
NC_015867.2_25062341	1	25062341	0.012478
NC_015867.2_25072042	1	25072042	0.012478
NC_015867.2_24848268	1	24848268	0.0128297
NC_015867.2_24848516	1	24848516	0.0128297
NC_015867.2_24848849	1	24848849	0.0128297
NC_015867.2_24850722	1	24850722	0.0128297
NC_015867.2_24858119	1	24858119	0.0128297
NC_015867.2_24865616	1	24865616	0.0128297
NC_015867.2_24865633	1	24865633	0.0128297
NC_015867.2_24867461	1	24867461	0.0128297
NC_015867.2_24867476	1	24867476	0.0128297
NC_015867.2_24873335	1	24873335	0.0128297
NC_015867.2_24878096	1	24878096	0.0128297
NC_015867.2_24900423	1	24900423	0.0128297
NC_015867.2_24901119	1	24901119	0.0128297
NC_015867.2_24902230	1	24902230	0.0128297
NC_015867.2_24905584	1	24905584	0.0128297
NC_015867.2_24907557	1	24907557	0.0128297
NC_015867.2_24908476	1	24908476	0.0128297
NC_015867.2_24916425	1	24916425	0.0128297
NC_015867.2_24916439	1	24916439	0.0128297
NC_015867.2_24916781	1	24916781	0.0128297
NC_015867.2_24918863	1	24918863	0.0128297
NC_015867.2_24921811	1	24921811	0.0128297
NC_015867.2_24921856	1	24921856	0.0128297
NC_015867.2_24941646	1	24941646	0.0128297
NC_015867.2_24946724	1	24946724	0.0128297
NC_015867.2_24954508	1	24954508	0.0128297
NC_015867.2_24955267	1	24955267	0.0128297
NC_015867.2_24958893	1	24958893	0.0128297
NC_015867.2_24959992	1	24959992	0.0128297
NC_015867.2_24968059	1	24968059	0.0128297
NC_015867.2_24968332	1	24968332	0.0128297
NC_015867.2_24968798	1	24968798	0.0128297
NC_015867.2_24992104	1	24992104	0.0128297
NC_015867.2_24994852	1	24994852	0.0128297
NC_015867.2_24995923	1	24995923	0.0128297
NC_015867.2_24997293	1	24997293	0.0128297
NC_015867.2_25000992	1	25000992	0.0128297
NC_015867.2_25004223	1	25004223	0.0128297
NC_015867.2_25006746	1	25006746	0.0128297
NC_015867.2_25006792	1	25006792	0.0128297
NC_015867.2_25006816	1	25006816	0.0128297
NC_015867.2_25006826	1	25006826	0.0128297
NC_015867.2_25017681	1	25017681	0.0128297
NC_015867.2_25018284	1	25018284	0.0128297
NC_015867.2_25019407	1	25019407	0.0128297
NC_015867.2_3421472	1	3421472	0.0131915
NC_015867.2_26426880	1	26426880	0.0142147
NC_015867.2_7777776	1	7777776	0.014349
NC_015867.2_7367646	1	7367646	0.0143863
NC_015867.2_27975519	1	27975519	0.0151666
NC_015867.2_27978036	1	27978036	0.0151666
NC_015867.2_27985400	1	27985400	0.0151666
NC_015867.2_27985950	1	27985950	0.0151666
NC_015867.2_27987394	1	27987394	0.0151666
NC_015867.2_28121124	1	28121124	0.0155588
NC_015867.2_7659835	1	7659835	0.0164669
NC_015867.2_33471848	1	33471848	0.0165713
NC_015867.2_620861	1	620861	0.0168749
NC_015867.2_31774035	1	31774035	0.0168962
NC_015867.2_32309518	1	32309518	0.0171445
NC_015867.2_32374237	1	32374237	0.0171445
NC_015867.2_32374239	1	32374239	0.0171445
NC_015867.2_32550726	1	32550726	0.0173431
NC_015867.2_32685534	1	32685534	0.0173431
NC_015867.2_32699401	1	32699401	0.0173431
NC_015867.2_32809620	1	32809620	0.0173431
NC_015867.2_7360325	1	7360325	0.0175033
NC_015867.2_7588530	1	7588530	0.0175033
NC_015867.2_7752784	1	7752784	0.0175033
NC_015867.2_632522	1	632522	0.0175294
NC_015867.2_632536	1	632536	0.0175294
NC_015867.2_20651667	1	20651667	0.0175967
NC_015867.2_20711836	1	20711836	0.0175967
NC_015867.2_20732325	1	20732325	0.0175967
NC_015867.2_20735526	1	20735526	0.0175967
NC_015867.2_20782397	1	20782397	0.0175967
NC_015867.2_20795258	1	20795258	0.0175967
NC_015867.2_20801766	1	20801766	0.0175967
NC_015867.2_20802171	1	20802171	0.0175967
NC_015867.2_20828810	1	20828810	0.0175967
NC_015867.2_20889226	1	20889226	0.0175967
NC_015867.2_20890397	1	20890397	0.0175967
NC_015867.2_20897173	1	20897173	0.0175967
NC_015867.2_20900326	1	20900326	0.0175967
NC_015867.2_20917340	1	20917340	0.0175967
NC_015867.2_20995691	1	20995691	0.0175967
NC_015867.2_21018842	1	21018842	0.0175967
NC_015867.2_21019546	1	21019546	0.0175967
NC_015867.2_21038841	1	21038841	0.0175967
NC_015867.2_21069168	1	21069168	0.0175967
NC_015867.2_21087679	1	21087679	0.0175967
NC_015867.2_21101999	1	21101999	0.0175967
NC_015867.2_21108136	1	21108136	0.0175967
NC_015867.2_21112942	1	21112942	0.0175967
NC_015867.2_21151368	1	21151368	0.0175967
NC_015867.2_21155405	1	21155405	0.0175967
NC_015867.2_21168535	1	21168535	0.0175967
NC_015867.2_21172940	1	21172940	0.0175967
NC_015867.2_21177124	1	21177124	0.0175967
NC_015867.2_21255777	1	21255777	0.0175967
NC_015867.2_21307467	1	21307467	0.0175967
NC_015867.2_21325223	1	21325223	0.0175967
NC_015867.2_21332373	1	21332373	0.0175967
NC_015867.2_21333061	1	21333061	0.0175967
NC_015867.2_21338021	1	21338021	0.0175967
NC_015867.2_21340626	1	21340626	0.0175967
NC_015867.2_21399378	1	21399378	0.0175967
NC_015867.2_21415850	1	21415850	0.0175967
NC_015867.2_21451025	1	21451025	0.0175967
NC_015867.2_21466040	1	21466040	0.0175967
NC_015867.2_21471860	1	21471860	0.0175967
NC_015867.2_21533473	1	21533473	0.0175967
NC_015867.2_21555342	1	21555342	0.0175967
NC_015867.2_21556522	1	21556522	0.0175967
NC_015867.2_21821825	1	21821825	0.0175967
NC_015867.2_21856947	1	21856947	0.0175967
NC_015867.2_22028206	1	22028206	0.0175967
NC_015867.2_22092862	1	22092862	0.0175967
NC_015867.2_22624667	1	22624667	0.0175967
NC_015867.2_22869372	1	22869372	0.0175967
NC_015867.2_22983004	1	22983004	0.0175967
NC_015867.2_22989457	1	22989457	0.0175967
NC_015867.2_22989700	1	22989700	0.0175967
NC_015867.2_22990467	1	22990467	0.0175967
NC_015867.2_22994530	1	22994530	0.0175967
NC_015867.2_22997004	1	22997004	0.0175967
NC_015867.2_23004265	1	23004265	0.0175967
NC_015867.2_23006614	1	23006614	0.0175967
NC_015867.2_23041736	1	23041736	0.0175967
NC_015867.2_23041898	1	23041898	0.0175967
NC_015867.2_23042301	1	23042301	0.0175967
NC_015867.2_23096955	1	23096955	0.0175967
NC_015867.2_23135702	1	23135702	0.0175967
NC_015867.2_23140319	1	23140319	0.0175967
NC_015867.2_23159639	1	23159639	0.0175967
NC_015867.2_23162414	1	23162414	0.0175967
NC_015867.2_23214616	1	23214616	0.0175967
NC_015867.2_23248834	1	23248834	0.0175967
NC_015867.2_23273895	1	23273895	0.0175967
NC_015867.2_23280989	1	23280989	0.0175967
NC_015867.2_23616009	1	23616009	0.0175967
NC_015867.2_23629673	1	23629673	0.0175967
NC_015867.2_23634900	1	23634900	0.0175967
NC_015867.2_23651946	1	23651946	0.0175967
NC_015867.2_23662421	1	23662421	0.0175967
NC_015867.2_23670069	1	23670069	0.0175967
NC_015867.2_23671938	1	23671938	0.0175967
NC_015867.2_23962964	1	23962964	0.0175967
NC_015867.2_24493366	1	24493366	0.0175967
NC_015867.2_24504569	1	24504569	0.0175967
NC_015867.2_24506303	1	24506303	0.0175967
NC_015867.2_24508000	1	24508000	0.0175967
NC_015867.2_24523983	1	24523983	0.0175967
NC_015867.2_24524285	1	24524285	0.0175967
NC_015867.2_24528683	1	24528683	0.0175967
NC_015867.2_24547014	1	24547014	0.0175967
NC_015867.2_24549301	1	24549301	0.0175967
NC_015867.2_24558831	1	24558831	0.0175967
NC_015867.2_24559979	1	24559979	0.0175967
NC_015867.2_24564259	1	24564259	0.0175967
NC_015867.2_24567215	1	24567215	0.0175967
NC_015867.2_24574869	1	24574869	0.0175967
NC_015867.2_24585038	1	24585038	0.0175967
NC_015867.2_24587714	1	24587714	0.0175967
NC_015867.2_24590093	1	24590093	0.0175967
NC_015867.2_24602042	1	24602042	0.0175967
NC_015867.2_24602313	1	24602313	0.0175967
NC_015867.2_24604318	1	24604318	0.0175967
NC_015867.2_24605827	1	24605827	0.0175967
NC_015867.2_24615816	1	24615816	0.0175967
NC_015867.2_24623267	1	24623267	0.0175967
NC_015867.2_24632327	1	24632327	0.0175967
NC_015867.2_24634210	1	24634210	0.0175967
NC_015867.2_24634252	1	24634252	0.0175967
NC_015867.2_24648865	1	24648865	0.0175967
NC_015867.2_24649064	1	24649064	0.0175967
NC_015867.2_24661370	1	24661370	0.0175967
NC_015867.2_24662597	1	24662597	0.0175967
NC_015867.2_24689870	1	24689870	0.0175967
NC_015867.2_24689997	1	24689997	0.0175967
NC_015867.2_24694048	1	24694048	0.0175967
NC_015867.2_24700809	1	24700809	0.0175967
NC_015867.2_24702236	1	24702236	0.0175967
NC_015867.2_24704987	1	24704987	0.0175967
NC_015867.2_24704990	1	24704990	0.0175967
NC_015867.2_24711905	1	24711905	0.0175967
NC_015867.2_24714238	1	24714238	0.0175967
NC_015867.2_24716287	1	24716287	0.0175967
NC_015867.2_24722048	1	24722048	0.0175967
NC_015867.2_24726369	1	24726369	0.0175967
NC_015867.2_24728657	1	24728657	0.0175967
NC_015867.2_24733131	1	24733131	0.0175967
NC_015867.2_24733412	1	24733412	0.0175967
NC_015867.2_24735278	1	24735278	0.0175967
NC_015867.2_24736066	1	24736066	0.0175967
NC_015867.2_24737982	1	24737982	0.0175967
NC_015867.2_24738448	1	24738448	0.0175967
NC_015867.2_24738705	1	24738705	0.0175967
NC_015867.2_24741435	1	24741435	0.0175967
NC_015867.2_24758674	1	24758674	0.0175967
NC_015867.2_24765139	1	24765139	0.0175967
NC_015867.2_24768609	1	24768609	0.0175967
NC_015867.2_24773615	1	24773615	0.0175967
NC_015867.2_24775873	1	24775873	0.0175967
NC_015867.2_24776261	1	24776261	0.0175967
NC_015867.2_24798473	1	24798473	0.0175967
NC_015867.2_24801109	1	24801109	0.0175967
NC_015867.2_24802406	1	24802406	0.0175967
NC_015867.2_24802427	1	24802427	0.0175967
NC_015867.2_24803100	1	24803100	0.0175967
NC_015867.2_24803706	1	24803706	0.0175967
NC_015867.2_24809666	1	24809666	0.0175967
NC_015867.2_24809681	1	24809681	0.0175967
NC_015867.2_24811224	1	24811224	0.0175967
NC_015867.2_24816417	1	24816417	0.0175967
NC_015867.2_24817020	1	24817020	0.0175967
NC_015867.2_24826300	1	24826300	0.0175967
NC_015867.2_24833122	1	24833122	0.0175967
NC_015867.2_4391158	1	4391158	0.0176075
NC_015867.2_12274290	1	12274290	0.0177197
NC_015867.2_12278685	1	12278685	0.0177197
NC_015867.2_20603555	1	20603555	0.0177197
NC_015867.2_20686125	1	20686125	0.0177197
NC_015867.2_20688243	1	20688243	0.0177197
NC_015867.2_20731330	1	20731330	0.0177197
NC_015867.2_20736353	1	20736353	0.0177197
NC_015867.2_20737523	1	20737523	0.0177197
NC_015867.2_20739431	1	20739431	0.0177197
NC_015867.2_20746690	1	20746690	0.0177197
NC_015867.2_20752917	1	20752917	0.0177197
NC_015867.2_20767826	1	20767826	0.0177197
NC_015867.2_20767879	1	20767879	0.0177197
NC_015867.2_20795146	1	20795146	0.0177197
NC_015867.2_20833231	1	20833231	0.0177197
NC_015867.2_20848814	1	20848814	0.0177197
NC_015867.2_20896739	1	20896739	0.0177197
NC_015867.2_20917978	1	20917978	0.0177197
NC_015867.2_20980145	1	20980145	0.0177197
NC_015867.2_20991743	1	20991743	0.0177197
NC_015867.2_20997013	1	20997013	0.0177197
NC_015867.2_21013638	1	21013638	0.0177197
NC_015867.2_21016197	1	21016197	0.0177197
NC_015867.2_21016804	1	21016804	0.0177197
NC_015867.2_21028815	1	21028815	0.0177197
NC_015867.2_21030421	1	21030421	0.0177197
NC_015867.2_21038658	1	21038658	0.0177197
NC_015867.2_21039225	1	21039225	0.0177197
NC_015867.2_21051201	1	21051201	0.0177197
NC_015867.2_21072705	1	21072705	0.0177197
NC_015867.2_21073978	1	21073978	0.0177197
NC_015867.2_21073979	1	21073979	0.0177197
NC_015867.2_21091642	1	21091642	0.0177197
NC_015867.2_21091863	1	21091863	0.0177197
NC_015867.2_21092290	1	21092290	0.0177197
NC_015867.2_21094941	1	21094941	0.0177197
NC_015867.2_21117762	1	21117762	0.0177197
NC_015867.2_21173411	1	21173411	0.0177197
NC_015867.2_21173412	1	21173412	0.0177197
NC_015867.2_21174964	1	21174964	0.0177197
NC_015867.2_21179918	1	21179918	0.0177197
NC_015867.2_21202057	1	21202057	0.0177197
NC_015867.2_21208846	1	21208846	0.0177197
NC_015867.2_21237754	1	21237754	0.0177197
NC_015867.2_21239951	1	21239951	0.0177197
NC_015867.2_21242268	1	21242268	0.0177197
NC_015867.2_21264066	1	21264066	0.0177197
NC_015867.2_21287529	1	21287529	0.0177197
NC_015867.2_21306350	1	21306350	0.0177197
NC_015867.2_21309279	1	21309279	0.0177197
NC_015867.2_21311644	1	21311644	0.0177197
NC_015867.2_21311975	1	21311975	0.0177197
NC_015867.2_21325350	1	21325350	0.0177197
NC_015867.2_21325888	1	21325888	0.0177197
NC_015867.2_21337334	1	21337334	0.0177197
NC_015867.2_21337420	1	21337420	0.0177197
NC_015867.2_21374461	1	21374461	0.0177197
NC_015867.2_21374629	1	21374629	0.0177197
NC_015867.2_21430010	1	21430010	0.0177197
NC_015867.2_21451281	1	21451281	0.0177197
NC_015867.2_21561560	1	21561560	0.0177197
NC_015867.2_21569620	1	21569620	0.0177197
NC_015867.2_21697517	1	21697517	0.0177197
NC_015867.2_21735079	1	21735079	0.0177197
NC_015867.2_21832684	1	21832684	0.0177197
NC_015867.2_21880594	1	21880594	0.0177197
NC_015867.2_21893733	1	21893733	0.0177197
NC_015867.2_21909323	1	21909323	0.0177197
NC_015867.2_21913035	1	21913035	0.0177197
NC_015867.2_21954816	1	21954816	0.0177197
NC_015867.2_22027198	1	22027198	0.0177197
NC_015867.2_22043963	1	22043963	0.0177197
NC_015867.2_22716350	1	22716350	0.0177197
NC_015867.2_22717773	1	22717773	0.0177197
NC_015867.2_22742997	1	22742997	0.0177197
NC_015867.2_22821030	1	22821030	0.0177197
NC_015867.2_22833207	1	22833207	0.0177197
NC_015867.2_22899292	1	22899292	0.0177197
NC_015867.2_22919982	1	22919982	0.0177197
NC_015867.2_22930458	1	22930458	0.0177197
NC_015867.2_22966052	1	22966052	0.0177197
NC_015867.2_22987277	1	22987277	0.0177197
NC_015867.2_22994986	1	22994986	0.0177197
NC_015867.2_23002936	1	23002936	0.0177197
NC_015867.2_23002972	1	23002972	0.0177197
NC_015867.2_23006982	1	23006982	0.0177197
NC_015867.2_23014632	1	23014632	0.0177197
NC_015867.2_23016039	1	23016039	0.0177197
NC_015867.2_23016153	1	23016153	0.0177197
NC_015867.2_23022538	1	23022538	0.0177197
NC_015867.2_23041177	1	23041177	0.0177197
NC_015867.2_23047762	1	23047762	0.0177197
NC_015867.2_23059501	1	23059501	0.0177197
NC_015867.2_23119492	1	23119492	0.0177197
NC_015867.2_23156872	1	23156872	0.0177197
NC_015867.2_23158407	1	23158407	0.0177197
NC_015867.2_23168946	1	23168946	0.0177197
NC_015867.2_23181013	1	23181013	0.0177197
NC_015867.2_23256568	1	23256568	0.0177197
NC_015867.2_23256724	1	23256724	0.0177197
NC_015867.2_23610645	1	23610645	0.0177197
NC_015867.2_23639080	1	23639080	0.0177197
NC_015867.2_23655133	1	23655133	0.0177197
NC_015867.2_24168652	1	24168652	0.0177197
NC_015867.2_24490024	1	24490024	0.0177197
NC_015867.2_24500547	1	24500547	0.0177197
NC_015867.2_24504496	1	24504496	0.0177197
NC_015867.2_24504896	1	24504896	0.0177197
NC_015867.2_24511445	1	24511445	0.0177197
NC_015867.2_24536163	1	24536163	0.0177197
NC_015867.2_24552827	1	24552827	0.0177197
NC_015867.2_24565069	1	24565069	0.0177197
NC_015867.2_24565096	1	24565096	0.0177197
NC_015867.2_24565576	1	24565576	0.0177197
NC_015867.2_24577011	1	24577011	0.0177197
NC_015867.2_24592138	1	24592138	0.0177197
NC_015867.2_24592352	1	24592352	0.0177197
NC_015867.2_24593618	1	24593618	0.0177197
NC_015867.2_24595129	1	24595129	0.0177197
NC_015867.2_24596315	1	24596315	0.0177197
NC_015867.2_24598583	1	24598583	0.0177197
NC_015867.2_24601713	1	24601713	0.0177197
NC_015867.2_24603275	1	24603275	0.0177197
NC_015867.2_24605123	1	24605123	0.0177197
NC_015867.2_24609368	1	24609368	0.0177197
NC_015867.2_24614941	1	24614941	0.0177197
NC_015867.2_24627072	1	24627072	0.0177197
NC_015867.2_24632554	1	24632554	0.0177197
NC_015867.2_24634410	1	24634410	0.0177197
NC_015867.2_24634904	1	24634904	0.0177197
NC_015867.2_24636343	1	24636343	0.0177197
NC_015867.2_24641732	1	24641732	0.0177197
NC_015867.2_24642583	1	24642583	0.0177197
NC_015867.2_24646675	1	24646675	0.0177197
NC_015867.2_24648181	1	24648181	0.0177197
NC_015867.2_24648198	1	24648198	0.0177197
NC_015867.2_24648911	1	24648911	0.0177197
NC_015867.2_24650068	1	24650068	0.0177197
NC_015867.2_24661087	1	24661087	0.0177197
NC_015867.2_24662846	1	24662846	0.0177197
NC_015867.2_24685507	1	24685507	0.0177197
NC_015867.2_24688559	1	24688559	0.0177197
NC_015867.2_24691884	1	24691884	0.0177197
NC_015867.2_24693157	1	24693157	0.0177197
NC_015867.2_24695379	1	24695379	0.0177197
NC_015867.2_24707299	1	24707299	0.0177197
NC_015867.2_24710516	1	24710516	0.0177197
NC_015867.2_24715380	1	24715380	0.0177197
NC_015867.2_24715390	1	24715390	0.0177197
NC_015867.2_24718931	1	24718931	0.0177197
NC_015867.2_24719917	1	24719917	0.0177197
NC_015867.2_24721412	1	24721412	0.0177197
NC_015867.2_24727549	1	24727549	0.0177197
NC_015867.2_24729021	1	24729021	0.0177197
NC_015867.2_24732655	1	24732655	0.0177197
NC_015867.2_24732710	1	24732710	0.0177197
NC_015867.2_24733925	1	24733925	0.0177197
NC_015867.2_24733938	1	24733938	0.0177197
NC_015867.2_24735762	1	24735762	0.0177197
NC_015867.2_24735967	1	24735967	0.0177197
NC_015867.2_24735991	1	24735991	0.0177197
NC_015867.2_24736354	1	24736354	0.0177197
NC_015867.2_24740496	1	24740496	0.0177197
NC_015867.2_24743575	1	24743575	0.0177197
NC_015867.2_24745190	1	24745190	0.0177197
NC_015867.2_24757345	1	24757345	0.0177197
NC_015867.2_24757695	1	24757695	0.0177197
NC_015867.2_24761941	1	24761941	0.0177197
NC_015867.2_24774564	1	24774564	0.0177197
NC_015867.2_24781577	1	24781577	0.0177197
NC_015867.2_24782019	1	24782019	0.0177197
NC_015867.2_24782366	1	24782366	0.0177197
NC_015867.2_24790465	1	24790465	0.0177197
NC_015867.2_24790566	1	24790566	0.0177197
NC_015867.2_24791098	1	24791098	0.0177197
NC_015867.2_24798270	1	24798270	0.0177197
NC_015867.2_24799753	1	24799753	0.0177197
NC_015867.2_24800132	1	24800132	0.0177197
NC_015867.2_24800165	1	24800165	0.0177197
NC_015867.2_24800829	1	24800829	0.0177197
NC_015867.2_24801067	1	24801067	0.0177197
NC_015867.2_24801247	1	24801247	0.0177197
NC_015867.2_24803429	1	24803429	0.0177197
NC_015867.2_24804824	1	24804824	0.0177197
NC_015867.2_24809587	1	24809587	0.0177197
NC_015867.2_24816883	1	24816883	0.0177197
NC_015867.2_24819352	1	24819352	0.0177197
NC_015867.2_24825925	1	24825925	0.0177197
NC_015867.2_24825930	1	24825930	0.0177197
NC_015867.2_24834542	1	24834542	0.0177197
NC_015867.2_20815947	1	20815947	0.0181853
NC_015867.2_21963121	1	21963121	0.0181853
NC_015867.2_23016536	1	23016536	0.0181853
NC_015867.2_24803478	1	24803478	0.0181853
NC_015867.2_27835181	1	27835181	0.0183068
NC_015867.2_12239062	1	12239062	0.0186234
NC_015867.2_12248300	1	12248300	0.0186234
NC_015867.2_20534639	1	20534639	0.0186234
NC_015867.2_20536328	1	20536328	0.0186234
NC_015867.2_20539323	1	20539323	0.0186234
NC_015867.2_20683460	1	20683460	0.0186234
NC_015867.2_20691398	1	20691398	0.0186234
NC_015867.2_20731066	1	20731066	0.0186234
NC_015867.2_20738065	1	20738065	0.0186234
NC_015867.2_20770663	1	20770663	0.0186234
NC_015867.2_20779632	1	20779632	0.0186234
NC_015867.2_20804674	1	20804674	0.0186234
NC_015867.2_20885268	1	20885268	0.0186234
NC_015867.2_20897849	1	20897849	0.0186234
NC_015867.2_20900867	1	20900867	0.0186234
NC_015867.2_20933762	1	20933762	0.0186234
NC_015867.2_21001810	1	21001810	0.0186234
NC_015867.2_21021518	1	21021518	0.0186234
NC_015867.2_21441473	1	21441473	0.0186234
NC_015867.2_21449935	1	21449935	0.0186234
NC_015867.2_21460325	1	21460325	0.0186234
NC_015867.2_21467926	1	21467926	0.0186234
NC_015867.2_21485497	1	21485497	0.0186234
NC_015867.2_21506669	1	21506669	0.0186234
NC_015867.2_21520984	1	21520984	0.0186234
NC_015867.2_21527106	1	21527106	0.0186234
NC_015867.2_21607717	1	21607717	0.0186234
NC_015867.2_21607877	1	21607877	0.0186234
NC_015867.2_21642817	1	21642817	0.0186234
NC_015867.2_21728167	1	21728167	0.0186234
NC_015867.2_21733707	1	21733707	0.0186234
NC_015867.2_21733823	1	21733823	0.0186234
NC_015867.2_21815259	1	21815259	0.0186234
NC_015867.2_21821829	1	21821829	0.0186234
NC_015867.2_21835413	1	21835413	0.0186234
NC_015867.2_21858105	1	21858105	0.0186234
NC_015867.2_21880893	1	21880893	0.0186234
NC_015867.2_21881685	1	21881685	0.0186234
NC_015867.2_21889471	1	21889471	0.0186234
NC_015867.2_21903132	1	21903132	0.0186234
NC_015867.2_21935375	1	21935375	0.0186234
NC_015867.2_21958480	1	21958480	0.0186234
NC_015867.2_21961272	1	21961272	0.0186234
NC_015867.2_22026157	1	22026157	0.0186234
NC_015867.2_22029383	1	22029383	0.0186234
NC_015867.2_22029403	1	22029403	0.0186234
NC_015867.2_22036706	1	22036706	0.0186234
NC_015867.2_22046552	1	22046552	0.0186234
NC_015867.2_22203049	1	22203049	0.0186234
NC_015867.2_22266653	1	22266653	0.0186234
NC_015867.2_22275753	1	22275753	0.0186234
NC_015867.2_22435818	1	22435818	0.0186234
NC_015867.2_22624718	1	22624718	0.0186234
NC_015867.2_22625546	1	22625546	0.0186234
NC_015867.2_22657507	1	22657507	0.0186234
NC_015867.2_22666849	1	22666849	0.0186234
NC_015867.2_22667174	1	22667174	0.0186234
NC_015867.2_22671018	1	22671018	0.0186234
NC_015867.2_22686502	1	22686502	0.0186234
NC_015867.2_22703398	1	22703398	0.0186234
NC_015867.2_22853245	1	22853245	0.0186234
NC_015867.2_22912045	1	22912045	0.0186234
NC_015867.2_22912406	1	22912406	0.0186234
NC_015867.2_22920606	1	22920606	0.0186234
NC_015867.2_22956194	1	22956194	0.0186234
NC_015867.2_22981744	1	22981744	0.0186234
NC_015867.2_22991080	1	22991080	0.0186234
NC_015867.2_22991428	1	22991428	0.0186234
NC_015867.2_22993156	1	22993156	0.0186234
NC_015867.2_22993160	1	22993160	0.0186234
NC_015867.2_23021484	1	23021484	0.0186234
NC_015867.2_23026159	1	23026159	0.0186234
NC_015867.2_23028206	1	23028206	0.0186234
NC_015867.2_23039641	1	23039641	0.0186234
NC_015867.2_23040754	1	23040754	0.0186234
NC_015867.2_23048555	1	23048555	0.0186234
NC_015867.2_23051873	1	23051873	0.0186234
NC_015867.2_23062846	1	23062846	0.0186234
NC_015867.2_23081532	1	23081532	0.0186234
NC_015867.2_23100182	1	23100182	0.0186234
NC_015867.2_23106551	1	23106551	0.0186234
NC_015867.2_23117053	1	23117053	0.0186234
NC_015867.2_23117054	1	23117054	0.0186234
NC_015867.2_23155268	1	23155268	0.0186234
NC_015867.2_23171990	1	23171990	0.0186234
NC_015867.2_23188834	1	23188834	0.0186234
NC_015867.2_23189294	1	23189294	0.0186234
NC_015867.2_23189654	1	23189654	0.0186234
NC_015867.2_23237387	1	23237387	0.0186234
NC_015867.2_23242116	1	23242116	0.0186234
NC_015867.2_23293078	1	23293078	0.0186234
NC_015867.2_23295199	1	23295199	0.0186234
NC_015867.2_32247910	1	32247910	0.0186809
NC_015867.2_7832323	1	7832323	0.0186829
NC_015867.2_20681802	1	20681802	0.0187825
NC_015867.2_20745374	1	20745374	0.0187825
NC_015867.2_20753029	1	20753029	0.0187825
NC_015867.2_20754014	1	20754014	0.0187825
NC_015867.2_20757320	1	20757320	0.0187825
NC_015867.2_20757380	1	20757380	0.0187825
NC_015867.2_20779426	1	20779426	0.0187825
NC_015867.2_20785736	1	20785736	0.0187825
NC_015867.2_20787571	1	20787571	0.0187825
NC_015867.2_20805110	1	20805110	0.0187825
NC_015867.2_20903380	1	20903380	0.0187825
NC_015867.2_20905898	1	20905898	0.0187825
NC_015867.2_20921444	1	20921444	0.0187825
NC_015867.2_21003955	1	21003955	0.0187825
NC_015867.2_21032196	1	21032196	0.0187825
NC_015867.2_21034319	1	21034319	0.0187825
NC_015867.2_21041007	1	21041007	0.0187825
NC_015867.2_21472031	1	21472031	0.0187825
NC_015867.2_21472136	1	21472136	0.0187825
NC_015867.2_21519600	1	21519600	0.0187825
NC_015867.2_21524622	1	21524622	0.0187825
NC_015867.2_21532002	1	21532002	0.0187825
NC_015867.2_21532737	1	21532737	0.0187825
NC_015867.2_21532756	1	21532756	0.0187825
NC_015867.2_21610736	1	21610736	0.0187825
NC_015867.2_21728486	1	21728486	0.0187825
NC_015867.2_21857241	1	21857241	0.0187825
NC_015867.2_21880907	1	21880907	0.0187825
NC_015867.2_21885168	1	21885168	0.0187825
NC_015867.2_21887709	1	21887709	0.0187825
NC_015867.2_21897094	1	21897094	0.0187825
NC_015867.2_21903973	1	21903973	0.0187825
NC_015867.2_21905754	1	21905754	0.0187825
NC_015867.2_21912413	1	21912413	0.0187825
NC_015867.2_21931009	1	21931009	0.0187825
NC_015867.2_21939541	1	21939541	0.0187825
NC_015867.2_21945012	1	21945012	0.0187825
NC_015867.2_21952919	1	21952919	0.0187825
NC_015867.2_21958343	1	21958343	0.0187825
NC_015867.2_21971850	1	21971850	0.0187825
NC_015867.2_21989439	1	21989439	0.0187825
NC_015867.2_22015003	1	22015003	0.0187825
NC_015867.2_22107507	1	22107507	0.0187825
NC_015867.2_22324920	1	22324920	0.0187825
NC_015867.2_22406157	1	22406157	0.0187825
NC_015867.2_22668985	1	22668985	0.0187825
NC_015867.2_22726979	1	22726979	0.0187825
NC_015867.2_22804140	1	22804140	0.0187825
NC_015867.2_22804172	1	22804172	0.0187825
NC_015867.2_22806704	1	22806704	0.0187825
NC_015867.2_22820121	1	22820121	0.0187825
NC_015867.2_22821902	1	22821902	0.0187825
NC_015867.2_22823557	1	22823557	0.0187825
NC_015867.2_22845009	1	22845009	0.0187825
NC_015867.2_22849150	1	22849150	0.0187825
NC_015867.2_22908419	1	22908419	0.0187825
NC_015867.2_22921295	1	22921295	0.0187825
NC_015867.2_22943557	1	22943557	0.0187825
NC_015867.2_22943932	1	22943932	0.0187825
NC_015867.2_22962491	1	22962491	0.0187825
NC_015867.2_22975267	1	22975267	0.0187825
NC_015867.2_22987436	1	22987436	0.0187825
NC_015867.2_22991612	1	22991612	0.0187825
NC_015867.2_23006920	1	23006920	0.0187825
NC_015867.2_23012154	1	23012154	0.0187825
NC_015867.2_23013588	1	23013588	0.0187825
NC_015867.2_23022775	1	23022775	0.0187825
NC_015867.2_23037440	1	23037440	0.0187825
NC_015867.2_23040062	1	23040062	0.0187825
NC_015867.2_23040582	1	23040582	0.0187825
NC_015867.2_23045159	1	23045159	0.0187825
NC_015867.2_23051072	1	23051072	0.0187825
NC_015867.2_23063002	1	23063002	0.0187825
NC_015867.2_23076176	1	23076176	0.0187825
NC_015867.2_23078186	1	23078186	0.0187825
NC_015867.2_23158877	1	23158877	0.0187825
NC_015867.2_23166874	1	23166874	0.0187825
NC_015867.2_23170492	1	23170492	0.0187825
NC_015867.2_23172225	1	23172225	0.0187825
NC_015867.2_23172231	1	23172231	0.0187825
NC_015867.2_23214232	1	23214232	0.0187825
NC_015867.2_23252396	1	23252396	0.0187825
NC_015867.2_23252724	1	23252724	0.0187825
NC_015867.2_23283079	1	23283079	0.0187825
NC_015867.2_23288476	1	23288476	0.0187825
NC_015867.2_23296719	1	23296719	0.0187825
NC_015867.2_3633580	1	3633580	0.0187953
NC_015867.2_3635858	1	3635858	0.0187953
NC_015867.2_3639319	1	3639319	0.0187953
NC_015867.2_3644214	1	3644214	0.0187953
NC_015867.2_3645561	1	3645561	0.0187953
NC_015867.2_3646135	1	3646135	0.0187953
NC_015867.2_3646172	1	3646172	0.0187953
NC_015867.2_23093035	1	23093035	0.0189587
NC_015867.2_27985750	1	27985750	0.0189935
NC_015867.2_27986360	1	27986360	0.0189935
NC_015867.2_28056287	1	28056287	0.0189935
NC_015867.2_28056305	1	28056305	0.0189935
NC_015867.2_27281448	1	27281448	0.0192801
NC_015867.2_27282611	1	27282611	0.0192801
NC_015867.2_27284033	1	27284033	0.0192801
NC_015867.2_27288407	1	27288407	0.0192801
NC_015867.2_27288744	1	27288744	0.0192801
NC_015867.2_27289023	1	27289023	0.0192801
NC_015867.2_27290649	1	27290649	0.0192801
NC_015867.2_27290967	1	27290967	0.0192801
NC_015867.2_27291909	1	27291909	0.0192801
NC_015867.2_24911136	1	24911136	0.0195297
NC_015867.2_32284969	1	32284969	0.0199483
NC_015867.2_32292457	1	32292457	0.0199483
NC_015867.2_32730422	1	32730422	0.0199483
NC_015867.2_32730427	1	32730427	0.0199483
NC_015867.2_7275809	1	7275809	0.0201015
NC_015867.2_7326245	1	7326245	0.0201015
NC_015867.2_7359397	1	7359397	0.0201015
NC_015867.2_7721826	1	7721826	0.0201015
NC_015867.2_7737897	1	7737897	0.0201015
NC_015867.2_7752178	1	7752178	0.0201015
NC_015867.2_7767342	1	7767342	0.0201015
NC_015867.2_7770839	1	7770839	0.0201015
NC_015867.2_3529498	1	3529498	0.020181
NC_015867.2_3534014	1	3534014	0.020181
NC_015867.2_3535316	1	3535316	0.020181
NC_015867.2_25348729	1	25348729	0.0206113
NC_015867.2_30955064	1	30955064	0.0213243
NC_015867.2_631734	1	631734	0.021428
NC_015867.2_632116	1	632116	0.021428
NC_015867.2_9437552	1	9437552	0.0214703
NC_015867.2_9450285	1	9450285	0.0214703
NC_015867.2_32202705	1	32202705	0.0217771
NC_015867.2_32208951	1	32208951	0.0217771
NC_015867.2_25219805	1	25219805	0.0218602
NC_015867.2_568944	1	568944	0.0219136
NC_015867.2_32300705	1	32300705	0.0220774
NC_015867.2_32302602	1	32302602	0.0220774
NC_015867.2_32307831	1	32307831	0.0220774
NC_015867.2_32309278	1	32309278	0.0220774
NC_015867.2_32312506	1	32312506	0.0220774
NC_015867.2_32314578	1	32314578	0.0220774
NC_015867.2_32326731	1	32326731	0.0220774
NC_015867.2_32351163	1	32351163	0.0220774
NC_015867.2_32351804	1	32351804	0.0220774
NC_015867.2_32354494	1	32354494	0.0220774
NC_015867.2_32354625	1	32354625	0.0220774
NC_015867.2_32393483	1	32393483	0.0220774
NC_015867.2_32408593	1	32408593	0.0220774
NC_015867.2_32574470	1	32574470	0.0220774
NC_015867.2_32739845	1	32739845	0.0220774
NC_015867.2_27286270	1	27286270	0.0223026
NC_015867.2_28124917	1	28124917	0.022388
NC_015867.2_28128286	1	28128286	0.022388
NC_015867.2_28129499	1	28129499	0.022388
NC_015867.2_28130298	1	28130298	0.022388
NC_015867.2_20745722	1	20745722	0.0228221
NC_015867.2_21040946	1	21040946	0.0228221
NC_015867.2_22720724	1	22720724	0.0228221
NC_015867.2_32230675	1	32230675	0.022951
NC_015867.2_32248432	1	32248432	0.022951
NC_015867.2_13651166	1	13651166	0.0229922
NC_015867.2_19845811	1	19845811	0.0229922
NC_015867.2_33427059	1	33427059	0.0230945
NC_015867.2_33437972	1	33437972	0.0230945
NC_015867.2_33437974	1	33437974	0.0230945
NC_015867.2_33442100	1	33442100	0.0230945
NC_015867.2_33522538	1	33522538	0.0230945
NC_015867.2_32445491	1	32445491	0.0232422
NC_015867.2_3359717	1	3359717	0.0232685
NC_015867.2_3360585	1	3360585	0.0232685
NC_015867.2_3483854	1	3483854	0.0233874
NC_015867.2_30706561	1	30706561	0.0236559
NC_015867.2_27288713	1	27288713	0.0243137
NC_015867.2_27289666	1	27289666	0.0243137
NC_015867.2_27289920	1	27289920	0.0243137
NC_015867.2_27290839	1	27290839	0.0243137
NC_015867.2_27291232	1	27291232	0.0243137
NC_015867.2_26468173	1	26468173	0.0246595
NC_015867.2_32426061	1	32426061	0.0251585
NC_015867.2_658363	1	658363	0.0253316
NC_015867.2_25320034	1	25320034	0.0253777
NC_015867.2_25320319	1	25320319	0.0253777
NC_015867.2_25323489	1	25323489	0.0253777
NC_015867.2_25323799	1	25323799	0.0253777
NC_015867.2_3496061	1	3496061	0.0254939
NC_015867.2_32282853	1	32282853	0.0254966
NC_015867.2_32292316	1	32292316	0.0254966
NC_015867.2_32294416	1	32294416	0.0254966
NC_015867.2_32404240	1	32404240	0.0254966
NC_015867.2_32425308	1	32425308	0.0254966
NC_015867.2_32428296	1	32428296	0.0254966
NC_015867.2_32428846	1	32428846	0.0254966
NC_015867.2_32479665	1	32479665	0.0254966
NC_015867.2_32484414	1	32484414	0.0254966
NC_015867.2_32542967	1	32542967	0.0254966
NC_015867.2_32551104	1	32551104	0.0254966
NC_015867.2_32553273	1	32553273	0.0254966
NC_015867.2_32569915	1	32569915	0.0254966
NC_015867.2_32570821	1	32570821	0.0254966
NC_015867.2_32573840	1	32573840	0.0254966
NC_015867.2_32574991	1	32574991	0.0254966
NC_015867.2_32583626	1	32583626	0.0254966
NC_015867.2_32598595	1	32598595	0.0254966
NC_015867.2_32598782	1	32598782	0.0254966
NC_015867.2_32604895	1	32604895	0.0254966
NC_015867.2_32689950	1	32689950	0.0254966
NC_015867.2_32698270	1	32698270	0.0254966
NC_015867.2_32729465	1	32729465	0.0254966
NC_015867.2_32730834	1	32730834	0.0254966
NC_015867.2_32739314	1	32739314	0.0254966
NC_015867.2_32813182	1	32813182	0.0254966
NC_015867.2_28083050	1	28083050	0.025706
NC_015867.2_28083417	1	28083417	0.025706
NC_015867.2_28083842	1	28083842	0.025706
NC_015867.2_25340477	1	25340477	0.0257954
NC_015867.2_7113035	1	7113035	0.0258698
NC_015867.2_7334848	1	7334848	0.0258698
NC_015867.2_7734759	1	7734759	0.0258698
NC_015867.2_7768846	1	7768846	0.0258698
NC_015867.2_7780693	1	7780693	0.0258698
NC_015867.2_650159	1	650159	0.0258734
NC_015867.2_651031	1	651031	0.0258734
NC_015867.2_7735452	1	7735452	0.0258898
NC_015867.2_622106	1	622106	0.0261864
NC_015867.2_32301732	1	32301732	0.0263525
NC_015867.2_32321491	1	32321491	0.0263525
NC_015867.2_7113231	1	7113231	0.0263663
NC_015867.2_25349728	1	25349728	0.0264751
NC_015867.2_32178109	1	32178109	0.026799
NC_015867.2_32178715	1	32178715	0.026799
NC_015867.2_32273203	1	32273203	0.026799
NC_015867.2_32278149	1	32278149	0.026799
NC_015867.2_32278478	1	32278478	0.026799
NC_015867.2_24775953	1	24775953	0.0268288
NC_015867.2_3634752	1	3634752	0.0279906
NC_015867.2_3638033	1	3638033	0.0279906
NC_015867.2_3643146	1	3643146	0.0279906
NC_015867.2_3643451	1	3643451	0.0279906
NC_015867.2_3645976	1	3645976	0.0279906
NC_015867.2_3652552	1	3652552	0.0279906
NC_015867.2_3657747	1	3657747	0.0279906
NC_015867.2_3660602	1	3660602	0.0279906
NC_015867.2_3661111	1	3661111	0.0279906
NC_015867.2_3666563	1	3666563	0.0279906
NC_015867.2_30491469	1	30491469	0.0281115
NC_015867.2_25293834	1	25293834	0.0284869
NC_015867.2_25296725	1	25296725	0.0284869
NC_015867.2_25319470	1	25319470	0.0284869
NC_015867.2_25323761	1	25323761	0.0284869
NC_015867.2_25323770	1	25323770	0.0284869
NC_015867.2_25327031	1	25327031	0.0284869
NC_015867.2_25329719	1	25329719	0.0284869
NC_015867.2_25339748	1	25339748	0.0284869
NC_015867.2_3497932	1	3497932	0.0287325
NC_015867.2_7624225	1	7624225	0.0289416
NC_015867.2_7736938	1	7736938	0.0289416
NC_015867.2_7052542	1	7052542	0.0290636
NC_015867.2_7052557	1	7052557	0.0290636
NC_015867.2_7731821	1	7731821	0.0290636
NC_015867.2_7791590	1	7791590	0.0290636
NC_015867.2_7801589	1	7801589	0.0290636
NC_015867.2_636565	1	636565	0.029175
NC_015867.2_653416	1	653416	0.0293568
NC_015867.2_3525423	1	3525423	0.0295515
NC_015867.2_27333144	1	27333144	0.0299225
NC_015867.2_3519700	1	3519700	0.0301364
NC_015867.2_3524215	1	3524215	0.0301364
NC_015867.2_3526070	1	3526070	0.0301364
NC_015867.2_3534568	1	3534568	0.0301364
NC_015867.2_3380237	1	3380237	0.0302553
NC_015867.2_7048897	1	7048897	0.0306973
NC_015867.2_7049598	1	7049598	0.0306973
NC_015867.2_7050982	1	7050982	0.0306973
NC_015867.2_7086038	1	7086038	0.0306973
NC_015867.2_7089717	1	7089717	0.0306973
NC_015867.2_7094288	1	7094288	0.0306973
NC_015867.2_7101318	1	7101318	0.0306973
NC_015867.2_7227830	1	7227830	0.0306973
NC_015867.2_7274337	1	7274337	0.0306973
NC_015867.2_7279871	1	7279871	0.0306973
NC_015867.2_7320353	1	7320353	0.0306973
NC_015867.2_7323222	1	7323222	0.0306973
NC_015867.2_7325202	1	7325202	0.0306973
NC_015867.2_7325942	1	7325942	0.0306973
NC_015867.2_7325944	1	7325944	0.0306973
NC_015867.2_7326090	1	7326090	0.0306973
NC_015867.2_7333620	1	7333620	0.0306973
NC_015867.2_7333891	1	7333891	0.0306973
NC_015867.2_7353588	1	7353588	0.0306973
NC_015867.2_7361222	1	7361222	0.0306973
NC_015867.2_7363042	1	7363042	0.0306973
NC_015867.2_7363265	1	7363265	0.0306973
NC_015867.2_7444631	1	7444631	0.0306973
NC_015867.2_7460144	1	7460144	0.0306973
NC_015867.2_7483059	1	7483059	0.0306973
NC_015867.2_7569377	1	7569377	0.0306973
NC_015867.2_7601894	1	7601894	0.0306973
NC_015867.2_7604112	1	7604112	0.0306973
NC_015867.2_7623757	1	7623757	0.0306973
NC_015867.2_7645852	1	7645852	0.0306973
NC_015867.2_7654207	1	7654207	0.0306973
NC_015867.2_7712400	1	7712400	0.0306973
NC_015867.2_7735118	1	7735118	0.0306973
NC_015867.2_7735126	1	7735126	0.0306973
NC_015867.2_7741068	1	7741068	0.0306973
NC_015867.2_7741911	1	7741911	0.0306973
NC_015867.2_7751550	1	7751550	0.0306973
NC_015867.2_7757317	1	7757317	0.0306973
NC_015867.2_7766258	1	7766258	0.0306973
NC_015867.2_7779345	1	7779345	0.0306973
NC_015867.2_7783092	1	7783092	0.0306973
NC_015867.2_7786032	1	7786032	0.0306973
NC_015867.2_7786033	1	7786033	0.0306973
NC_015867.2_7824030	1	7824030	0.0306973
NC_015867.2_7842559	1	7842559	0.0306973
NC_015867.2_25352732	1	25352732	0.0308873
NC_015867.2_27661801	1	27661801	0.0309526
NC_015867.2_24850585	1	24850585	0.0309692
NC_015867.2_3673778	1	3673778	0.0312075
NC_015867.2_3673809	1	3673809	0.0312075
NC_015867.2_14276339	1	14276339	0.0319355
NC_015867.2_14276343	1	14276343	0.0319355
NC_015867.2_13095433	1	13095433	0.0319754
NC_015867.2_32307212	1	32307212	0.0321362
NC_015867.2_32506326	1	32506326	0.0322965
NC_015867.2_29710285	1	29710285	0.0327778
NC_015867.2_7673125	1	7673125	0.0328341
NC_015867.2_7787089	1	7787089	0.0328341
NC_015867.2_7792729	1	7792729	0.0328341
NC_015867.2_25288733	1	25288733	0.033233
NC_015867.2_25288737	1	25288737	0.033233
NC_015867.2_602697	1	602697	0.0333384
NC_015867.2_7135945	1	7135945	0.0333834
NC_015867.2_7376032	1	7376032	0.0333834
NC_015867.2_7376389	1	7376389	0.0333834
NC_015867.2_14119731	1	14119731	0.0337366
NC_015867.2_3462975	1	3462975	0.0337988
NC_015867.2_3513820	1	3513820	0.0340307
NC_015867.2_642308	1	642308	0.0340865
NC_015867.2_27725108	1	27725108	0.0344484
NC_015867.2_7061314	1	7061314	0.0344936
NC_015867.2_7094662	1	7094662	0.0344936
NC_015867.2_7174866	1	7174866	0.0344936
NC_015867.2_7253829	1	7253829	0.0344936
NC_015867.2_7460558	1	7460558	0.0344936
NC_015867.2_7047065	1	7047065	0.034509
NC_015867.2_7047192	1	7047192	0.034509
NC_015867.2_7052074	1	7052074	0.034509
NC_015867.2_7090001	1	7090001	0.034509
NC_015867.2_7090095	1	7090095	0.034509
NC_015867.2_7090304	1	7090304	0.034509
NC_015867.2_7275783	1	7275783	0.034509
NC_015867.2_7280922	1	7280922	0.034509
NC_015867.2_7284728	1	7284728	0.034509
NC_015867.2_7284956	1	7284956	0.034509
NC_015867.2_7325146	1	7325146	0.034509
NC_015867.2_7331419	1	7331419	0.034509
NC_015867.2_7335384	1	7335384	0.034509
NC_015867.2_7349589	1	7349589	0.034509
NC_015867.2_7351990	1	7351990	0.034509
NC_015867.2_7359066	1	7359066	0.034509
NC_015867.2_7359067	1	7359067	0.034509
NC_015867.2_7417305	1	7417305	0.034509
NC_015867.2_7546307	1	7546307	0.034509
NC_015867.2_7611128	1	7611128	0.034509
NC_015867.2_7641529	1	7641529	0.034509
NC_015867.2_7669244	1	7669244	0.034509
NC_015867.2_7690925	1	7690925	0.034509
NC_015867.2_7703660	1	7703660	0.034509
NC_015867.2_7758662	1	7758662	0.034509
NC_015867.2_7759136	1	7759136	0.034509
NC_015867.2_7765413	1	7765413	0.034509
NC_015867.2_7770191	1	7770191	0.034509
NC_015867.2_7786652	1	7786652	0.034509
NC_015867.2_639315	1	639315	0.0349178
NC_015867.2_25289561	1	25289561	0.0350616
NC_015867.2_25290268	1	25290268	0.0350616
NC_015867.2_25319428	1	25319428	0.0350616
NC_015867.2_25319780	1	25319780	0.0350616
NC_015867.2_25319836	1	25319836	0.0350616
NC_015867.2_25327047	1	25327047	0.0350616
NC_015867.2_25327518	1	25327518	0.0350616
NC_015867.2_25330706	1	25330706	0.0350616
NC_015867.2_25330713	1	25330713	0.0350616
NC_015867.2_25338839	1	25338839	0.0350616
NC_015867.2_25340515	1	25340515	0.0350616
NC_015867.2_614822	1	614822	0.0351916
NC_015867.2_623926	1	623926	0.0351916
NC_015867.2_25360251	1	25360251	0.0352075
NC_015867.2_3544072	1	3544072	0.035517
NC_015867.2_3544528	1	3544528	0.035517
NC_015867.2_3545224	1	3545224	0.035517
NC_015867.2_3551837	1	3551837	0.035517
NC_015867.2_3557047	1	3557047	0.035517
NC_015867.2_3558299	1	3558299	0.035517
NC_015867.2_3560208	1	3560208	0.035517
NC_015867.2_3560428	1	3560428	0.035517
NC_015867.2_3563470	1	3563470	0.035517
NC_015867.2_3564027	1	3564027	0.035517
NC_015867.2_3565778	1	3565778	0.035517
NC_015867.2_27315188	1	27315188	0.0356746
NC_015867.2_27317204	1	27317204	0.0356746
NC_015867.2_639627	1	639627	0.0358321
NC_015867.2_646792	1	646792	0.0358321
NC_015867.2_650128	1	650128	0.0358321
NC_015867.2_651041	1	651041	0.0358321
NC_015867.2_26257593	1	26257593	0.0358437
NC_015867.2_3422741	1	3422741	0.0359426
NC_015867.2_28095614	1	28095614	0.0360583
NC_015867.2_28095644	1	28095644	0.0360583
NC_015867.2_28096453	1	28096453	0.0360583
NC_015867.2_28097050	1	28097050	0.0360583
NC_015867.2_28097451	1	28097451	0.0360583
NC_015867.2_28105974	1	28105974	0.0360583
NC_015867.2_28109640	1	28109640	0.0360583
NC_015867.2_28110101	1	28110101	0.0360583
NC_015867.2_28110114	1	28110114	0.0360583
NC_015867.2_28111091	1	28111091	0.0360583
NC_015867.2_28113268	1	28113268	0.0360583
NC_015867.2_28117312	1	28117312	0.0360583
NC_015867.2_28117389	1	28117389	0.0360583
NC_015867.2_28120101	1	28120101	0.0360583
NC_015867.2_28120888	1	28120888	0.0360583
NC_015867.2_28124341	1	28124341	0.0360583
NC_015867.2_28124658	1	28124658	0.0360583
NC_015867.2_28126076	1	28126076	0.0360583
NC_015867.2_28126247	1	28126247	0.0360583
NC_015867.2_28127841	1	28127841	0.0360583
NC_015867.2_3555687	1	3555687	0.0364366
NC_015867.2_3454761	1	3454761	0.036684
NC_015867.2_25341900	1	25341900	0.0366857
NC_015867.2_618462	1	618462	0.0369852
NC_015867.2_25288131	1	25288131	0.037301
NC_015867.2_3694623	1	3694623	0.0396428
NC_015867.2_3695922	1	3695922	0.0396428
NC_015867.2_3697826	1	3697826	0.0396428
NC_015867.2_3698258	1	3698258	0.0396428
NC_015867.2_3698851	1	3698851	0.0396428
NC_015867.2_3704509	1	3704509	0.0396428
NC_015867.2_3706272	1	3706272	0.0396428
NC_015867.2_3706416	1	3706416	0.0396428
NC_015867.2_3410672	1	3410672	0.0397288
NC_015867.2_3427955	1	3427955	0.0397288
NC_015867.2_3428717	1	3428717	0.0397288
NC_015867.2_3429111	1	3429111	0.0397288
NC_015867.2_3430224	1	3430224	0.0397288
NC_015867.2_3435139	1	3435139	0.0397288
NC_015867.2_3435697	1	3435697	0.0397288
NC_015867.2_3436356	1	3436356	0.0397288
NC_015867.2_3436807	1	3436807	0.0397288
NC_015867.2_3436835	1	3436835	0.0397288
NC_015867.2_3436999	1	3436999	0.0397288
NC_015867.2_3438535	1	3438535	0.0397288
NC_015867.2_3439364	1	3439364	0.0397288
NC_015867.2_3445140	1	3445140	0.0397288
NC_015867.2_3445335	1	3445335	0.0397288
NC_015867.2_3450290	1	3450290	0.0397288
NC_015867.2_3451388	1	3451388	0.0397288
NC_015867.2_3371578	1	3371578	0.0397439
NC_015867.2_3506657	1	3506657	0.0398174
NC_015867.2_3506658	1	3506658	0.0398174
NC_015867.2_617873	1	617873	0.0400628
NC_015867.2_33247597	1	33247597	0.0403822
NC_015867.2_33493663	1	33493663	0.0403822
NC_015867.2_27331341	1	27331341	0.0405341
NC_015867.2_7054613	1	7054613	0.0406892
NC_015867.2_7167825	1	7167825	0.0406892
NC_015867.2_7276324	1	7276324	0.0406892
NC_015867.2_7458467	1	7458467	0.0406892
NC_015867.2_7600160	1	7600160	0.0406892
NC_015867.2_7837330	1	7837330	0.0406892
NC_015867.2_29975686	1	29975686	0.0408814
NC_015867.2_29990368	1	29990368	0.0408814
NC_015867.2_29996826	1	29996826	0.0408814
NC_015867.2_30000053	1	30000053	0.0408814
NC_015867.2_30019470	1	30019470	0.0408814
NC_015867.2_30019527	1	30019527	0.0408814
NC_015867.2_30096109	1	30096109	0.0408814
NC_015867.2_30111581	1	30111581	0.0408814
NC_015867.2_30149524	1	30149524	0.0408814
NC_015867.2_30196948	1	30196948	0.0408814
NC_015867.2_30284808	1	30284808	0.0408814
NC_015867.2_30305335	1	30305335	0.0408814
NC_015867.2_30361078	1	30361078	0.0408814
NC_015867.2_30361285	1	30361285	0.0408814
NC_015867.2_9433593	1	9433593	0.0408938
NC_015867.2_9435020	1	9435020	0.0408938
NC_015867.2_3400570	1	3400570	0.0410098
NC_015867.2_3419611	1	3419611	0.0410098
NC_015867.2_25280689	1	25280689	0.0412024
NC_015867.2_25289160	1	25289160	0.0412024
NC_015867.2_25289183	1	25289183	0.0412024
NC_015867.2_7753262	1	7753262	0.0413424
NC_015867.2_33522818	1	33522818	0.0426713
NC_015867.2_24809990	1	24809990	0.0442553
NC_015867.2_24809994	1	24809994	0.0442553
NC_015867.2_3539771	1	3539771	0.044264
NC_015867.2_7049214	1	7049214	0.0445045
NC_015867.2_7280832	1	7280832	0.0445045
NC_015867.2_25350535	1	25350535	0.0446866
NC_015867.2_25359485	1	25359485	0.0446866
NC_015867.2_7049361	1	7049361	0.0448533
NC_015867.2_7050899	1	7050899	0.0448533
NC_015867.2_7278211	1	7278211	0.0448533
NC_015867.2_7286223	1	7286223	0.0448533
NC_015867.2_7347379	1	7347379	0.0448533
NC_015867.2_7591906	1	7591906	0.0448533
NC_015867.2_7591907	1	7591907	0.0448533
NC_015867.2_7591908	1	7591908	0.0448533
NC_015867.2_7591909	1	7591909	0.0448533
NC_015867.2_28083357	1	28083357	0.0448722
NC_015867.2_28083815	1	28083815	0.0448722
NC_015867.2_28086199	1	28086199	0.0448722
NC_015867.2_28086208	1	28086208	0.0448722
NC_015867.2_28086231	1	28086231	0.0448722
NC_015867.2_14270132	1	14270132	0.0449592
NC_015867.2_14292679	1	14292679	0.0449592
NC_015867.2_7720751	1	7720751	0.0452344
NC_015867.2_7107657	1	7107657	0.0453054
NC_015867.2_7383756	1	7383756	0.0453054
NC_015867.2_3476514	1	3476514	0.0457805
NC_015867.2_3492745	1	3492745	0.045944
NC_015867.2_3492773	1	3492773	0.045944
NC_015867.2_27063068	1	27063068	0.0460475
NC_015867.2_30555161	1	30555161	0.0462891
NC_015867.2_25083253	1	25083253	0.0469323
NC_015867.2_25083259	1	25083259	0.0469323
NC_015867.2_25172423	1	25172423	0.0469323
NC_015867.2_25179527	1	25179527	0.0469323
NC_015867.2_14211537	1	14211537	0.0473301
NC_015867.2_12407750	1	12407750	0.0473301
NC_015867.2_13968923	1	13968923	0.0473301
NC_015867.2_14143248	1	14143248	0.0473301
NC_015867.2_14228233	1	14228233	0.0473301
NC_015867.2_14230905	1	14230905	0.0473301
NC_015867.2_14237627	1	14237627	0.0473301
NC_015867.2_14260429	1	14260429	0.0473301
NC_015867.2_14269340	1	14269340	0.0473301
NC_015867.2_14274007	1	14274007	0.0473301
NC_015867.2_14289342	1	14289342	0.0473301
NC_015867.2_14306808	1	14306808	0.0473301
NC_015867.2_14308330	1	14308330	0.0473301
NC_015867.2_3633971	1	3633971	0.0481612
NC_015867.2_3634096	1	3634096	0.0481612
NC_015867.2_3635586	1	3635586	0.0481612
NC_015867.2_3635943	1	3635943	0.0481612
NC_015867.2_3637269	1	3637269	0.0481612
NC_015867.2_3638140	1	3638140	0.0481612
NC_015867.2_3639055	1	3639055	0.0481612
NC_015867.2_3639415	1	3639415	0.0481612
NC_015867.2_3642372	1	3642372	0.0481612
NC_015867.2_3642536	1	3642536	0.0481612
NC_015867.2_3650406	1	3650406	0.0481612
NC_015867.2_3651211	1	3651211	0.0481612
NC_015867.2_3653639	1	3653639	0.0481612
NC_015867.2_3655525	1	3655525	0.0481612
NC_015867.2_25092213	1	25092213	0.0482515
NC_015867.2_25093416	1	25093416	0.0482515
NC_015867.2_25097389	1	25097389	0.0482515
NC_015867.2_25102429	1	25102429	0.0482515
NC_015867.2_25104979	1	25104979	0.0482515
NC_015867.2_25107551	1	25107551	0.0482515
NC_015867.2_25107561	1	25107561	0.0482515
NC_015867.2_25143114	1	25143114	0.0482515
NC_015867.2_25161450	1	25161450	0.0482515
NC_015867.2_25162839	1	25162839	0.0482515
NC_015867.2_25164851	1	25164851	0.0482515
NC_015867.2_25165187	1	25165187	0.0482515
NC_015867.2_25169816	1	25169816	0.0482515
NC_015867.2_25169846	1	25169846	0.0482515
NC_015867.2_25170108	1	25170108	0.0482515
NC_015867.2_25170494	1	25170494	0.0482515
NC_015867.2_25174090	1	25174090	0.0482515
NC_015867.2_25179704	1	25179704	0.0482515
NC_015867.2_25183900	1	25183900	0.0482515
NC_015867.2_25186634	1	25186634	0.0482515
NC_015867.2_25189969	1	25189969	0.0482515
NC_015867.2_25190222	1	25190222	0.0482515
NC_015867.2_25190445	1	25190445	0.0482515
NC_015867.2_25192648	1	25192648	0.0482515
NC_015867.2_25348987	1	25348987	0.0487875
NC_015867.2_25349379	1	25349379	0.0487875
NC_015867.2_25360079	1	25360079	0.0487875
NC_015867.2_25084797	1	25084797	0.048813
NC_015867.2_7795376	1	7795376	0.0488793
NC_015867.2_3737039	1	3737039	0.0490891
NC_015867.2_3741077	1	3741077	0.0490891
NC_015867.2_3744895	1	3744895	0.0490891
NC_015867.2_3747140	1	3747140	0.0490891
NC_015867.2_3747330	1	3747330	0.0490891
NC_015867.2_3750766	1	3750766	0.0490891
NC_015867.2_3751072	1	3751072	0.0490891
NC_015867.2_3754712	1	3754712	0.0490891
NC_015867.2_3754778	1	3754778	0.0490891
NC_015867.2_3783764	1	3783764	0.0490891
NC_015867.2_3784802	1	3784802	0.0490891
NC_015867.2_3784849	1	3784849	0.0490891
NC_015867.2_3792978	1	3792978	0.0490891
NC_015867.2_3794012	1	3794012	0.0490891
NC_015867.2_3795570	1	3795570	0.0490891
NC_015867.2_3795706	1	3795706	0.0490891
NC_015867.2_3796719	1	3796719	0.0490891
NC_015867.2_3797034	1	3797034	0.0490891
NC_015867.2_3797728	1	3797728	0.0490891
NC_015867.2_3798019	1	3798019	0.0490891
NC_015867.2_3799908	1	3799908	0.0490891
NC_015867.2_3800489	1	3800489	0.0490891
NC_015867.2_3800939	1	3800939	0.0490891
NC_015867.2_3812694	1	3812694	0.0490891
NC_015867.2_3814786	1	3814786	0.0490891
NC_015867.2_3838424	1	3838424	0.0490891
NC_015867.2_3839788	1	3839788	0.0490891
NC_015867.2_3846727	1	3846727	0.0490891
NC_015867.2_3850413	1	3850413	0.0490891
NC_015867.2_3852961	1	3852961	0.0490891
NC_015867.2_3853382	1	3853382	0.0490891
NC_015867.2_3853383	1	3853383	0.0490891
NC_015867.2_3854283	1	3854283	0.0490891
NC_015867.2_13981039	1	13981039	0.0491956
NC_015867.2_14090623	1	14090623	0.0491956
NC_015867.2_14110475	1	14110475	0.0491956
NC_015867.2_14120271	1	14120271	0.0491956
NC_015867.2_14194293	1	14194293	0.0491956
NC_015867.2_14200113	1	14200113	0.0491956
NC_015867.2_14200957	1	14200957	0.0491956
NC_015867.2_14217960	1	14217960	0.0491956
NC_015867.2_14220508	1	14220508	0.0491956
NC_015867.2_14225034	1	14225034	0.0491956
NC_015867.2_14228837	1	14228837	0.0491956
NC_015867.2_14231096	1	14231096	0.0491956
NC_015867.2_14247375	1	14247375	0.0491956
NC_015867.2_14266148	1	14266148	0.0491956
NC_015867.2_14288480	1	14288480	0.0491956
NC_015867.2_14288486	1	14288486	0.0491956
NC_015867.2_14309556	1	14309556	0.0491956
NC_015867.2_13987528	1	13987528	0.0491956
NC_015867.2_14154299	1	14154299	0.0491956
NC_015867.2_29976142	1	29976142	0.0492233
NC_015867.2_29976734	1	29976734	0.0492233
NC_015867.2_29980126	1	29980126	0.0492233
NC_015867.2_29981494	1	29981494	0.0492233
NC_015867.2_29985126	1	29985126	0.0492233
NC_015867.2_29985437	1	29985437	0.0492233
NC_015867.2_29985946	1	29985946	0.0492233
NC_015867.2_29986223	1	29986223	0.0492233
NC_015867.2_29986892	1	29986892	0.0492233
NC_015867.2_29986916	1	29986916	0.0492233
NC_015867.2_29990805	1	29990805	0.0492233
NC_015867.2_29994030	1	29994030	0.0492233
NC_015867.2_29997117	1	29997117	0.0492233
NC_015867.2_29997393	1	29997393	0.0492233
NC_015867.2_30006504	1	30006504	0.0492233
NC_015867.2_30013110	1	30013110	0.0492233
NC_015867.2_30019382	1	30019382	0.0492233
NC_015867.2_30020782	1	30020782	0.0492233
NC_015867.2_30021923	1	30021923	0.0492233
NC_015867.2_30050694	1	30050694	0.0492233
NC_015867.2_30052846	1	30052846	0.0492233
NC_015867.2_30053348	1	30053348	0.0492233
NC_015867.2_30054568	1	30054568	0.0492233
NC_015867.2_30054677	1	30054677	0.0492233
NC_015867.2_30055026	1	30055026	0.0492233
NC_015867.2_30069215	1	30069215	0.0492233
NC_015867.2_30069225	1	30069225	0.0492233
NC_015867.2_30074226	1	30074226	0.0492233
NC_015867.2_30075232	1	30075232	0.0492233
NC_015867.2_30077152	1	30077152	0.0492233
NC_015867.2_30080669	1	30080669	0.0492233
NC_015867.2_30091134	1	30091134	0.0492233
NC_015867.2_30098891	1	30098891	0.0492233
NC_015867.2_30100299	1	30100299	0.0492233
NC_015867.2_30101014	1	30101014	0.0492233
NC_015867.2_30101043	1	30101043	0.0492233
NC_015867.2_30101423	1	30101423	0.0492233
NC_015867.2_30103220	1	30103220	0.0492233
NC_015867.2_30105214	1	30105214	0.0492233
NC_015867.2_30115043	1	30115043	0.0492233
NC_015867.2_30115802	1	30115802	0.0492233
NC_015867.2_30116185	1	30116185	0.0492233
NC_015867.2_30116971	1	30116971	0.0492233
NC_015867.2_30134718	1	30134718	0.0492233
NC_015867.2_30150085	1	30150085	0.0492233
NC_015867.2_30150138	1	30150138	0.0492233
NC_015867.2_30151411	1	30151411	0.0492233
NC_015867.2_30154580	1	30154580	0.0492233
NC_015867.2_30339317	1	30339317	0.0492233
NC_015867.2_30357382	1	30357382	0.0492233
NC_015867.2_30357395	1	30357395	0.0492233
NC_015867.2_30407919	1	30407919	0.0492233
NC_015867.2_30423712	1	30423712	0.0492233
NC_015867.2_30435119	1	30435119	0.0492233
NC_015867.2_30438668	1	30438668	0.0492233
NC_015867.2_30438754	1	30438754	0.0492233
NC_015867.2_30486278	1	30486278	0.0492233
NC_015867.2_30489256	1	30489256	0.0492233
NC_015867.2_30525502	1	30525502	0.0492233
NC_015867.2_30555731	1	30555731	0.0492233
NC_015867.2_27631308	1	27631308	0.0494018
NC_015867.2_27631484	1	27631484	0.0494018
NC_015867.2_27631485	1	27631485	0.0494018
NC_015867.2_27632617	1	27632617	0.0494018
NC_015867.2_27650099	1	27650099	0.0494018
NC_015867.2_3589928	1	3589928	0.0494799
NC_015867.2_3589943	1	3589943	0.0494799
NC_015867.2_3590482	1	3590482	0.0494799
NC_015867.2_3591062	1	3591062	0.0494799
NC_015867.2_3591067	1	3591067	0.0494799
NC_015867.2_3592714	1	3592714	0.0494799
NC_015867.2_3592733	1	3592733	0.0494799
NC_015867.2_3592931	1	3592931	0.0494799
NC_015867.2_3593498	1	3593498	0.0494799
NC_015867.2_3596182	1	3596182	0.0494799
NC_015867.2_3596821	1	3596821	0.0494799
NC_015867.2_3598387	1	3598387	0.0494799
NC_015867.2_3598391	1	3598391	0.0494799
NC_015867.2_3598427	1	3598427	0.0494799
NC_015867.2_3598808	1	3598808	0.0494799
NC_015867.2_3601523	1	3601523	0.0494799
NC_015867.2_3601686	1	3601686	0.0494799
NC_015867.2_3602359	1	3602359	0.0494799
NC_015867.2_3603677	1	3603677	0.0494799
NC_015867.2_3604421	1	3604421	0.0494799
NC_015867.2_3606886	1	3606886	0.0494799
NC_015867.2_3608639	1	3608639	0.0494799
NC_015867.2_3609305	1	3609305	0.0494799
NC_015867.2_3609751	1	3609751	0.0494799
NC_015867.2_3610971	1	3610971	0.0494799
NC_015867.2_3611665	1	3611665	0.0494799
NC_015867.2_3611840	1	3611840	0.0494799
NC_015867.2_3611989	1	3611989	0.0494799
NC_015867.2_3612474	1	3612474	0.0494799
NC_015867.2_3613802	1	3613802	0.0494799
NC_015867.2_3615410	1	3615410	0.0494799
NC_015867.2_3615458	1	3615458	0.0494799
NC_015867.2_3615461	1	3615461	0.0494799
NC_015867.2_3619393	1	3619393	0.0494799
NC_015867.2_3624128	1	3624128	0.0494799
NC_015867.2_3629793	1	3629793	0.0494799
NC_015867.2_27310024	1	27310024	0.0495623
NC_015867.2_27310054	1	27310054	0.0495623
NC_015867.2_3370766	1	3370766	0.0495785
NC_015867.2_3385785	1	3385785	0.0495785
NC_015867.2_3389136	1	3389136	0.0495785
NC_015867.2_3392348	1	3392348	0.0495785
NC_015867.2_3479405	1	3479405	0.0501035
NC_015867.2_7692911	1	7692911	0.0504349
NC_015867.2_3513648	1	3513648	0.0504439
NC_015867.2_27714588	1	27714588	0.0504962
NC_015867.2_27714764	1	27714764	0.0504962
NC_015867.2_27715281	1	27715281	0.0504962
NC_015867.2_27715706	1	27715706	0.0504962
NC_015867.2_27718677	1	27718677	0.0504962
NC_015867.2_27720116	1	27720116	0.0504962
NC_015867.2_27720136	1	27720136	0.0504962
NC_015867.2_27721054	1	27721054	0.0504962
NC_015867.2_27745328	1	27745328	0.0504962
NC_015867.2_27779873	1	27779873	0.0504962
NC_015867.2_27780006	1	27780006	0.0504962
NC_015867.2_27780620	1	27780620	0.0504962
NC_015867.2_27781560	1	27781560	0.0504962
NC_015867.2_27794503	1	27794503	0.0504962
NC_015867.2_27795569	1	27795569	0.0504962
NC_015867.2_27796558	1	27796558	0.0504962
NC_015867.2_27797412	1	27797412	0.0504962
NC_015867.2_27798120	1	27798120	0.0504962
NC_015867.2_27800832	1	27800832	0.0504962
NC_015867.2_27801886	1	27801886	0.0504962
NC_015867.2_27802091	1	27802091	0.0504962
NC_015867.2_27804812	1	27804812	0.0504962
NC_015867.2_27805018	1	27805018	0.0504962
NC_015867.2_27811963	1	27811963	0.0504962
NC_015867.2_27815606	1	27815606	0.0504962
NC_015867.2_27822895	1	27822895	0.0504962
NC_015867.2_3656686	1	3656686	0.0505051
NC_015867.2_3656717	1	3656717	0.0505051
NC_015867.2_3657896	1	3657896	0.0505051
NC_015867.2_7024613	1	7024613	0.0511334
NC_015867.2_579000	1	579000	0.05117
NC_015867.2_14191351	1	14191351	0.0517465
NC_015867.2_9455146	1	9455146	0.052174
NC_015867.2_3749551	1	3749551	0.0528808
NC_015867.2_655468	1	655468	0.0533166
NC_015867.2_14151474	1	14151474	0.0534698
NC_015867.2_14174935	1	14174935	0.0534698
NC_015867.2_14187050	1	14187050	0.0534698
NC_015867.2_14189517	1	14189517	0.0534698
NC_015867.2_13973982	1	13973982	0.0534698
NC_015867.2_14125267	1	14125267	0.0534698
NC_015867.2_3742532	1	3742532	0.053552
NC_015867.2_3754700	1	3754700	0.053552
NC_015867.2_3782700	1	3782700	0.053552
NC_015867.2_3829135	1	3829135	0.053552
NC_015867.2_3838920	1	3838920	0.053552
NC_015867.2_3611896	1	3611896	0.0536285
NC_015867.2_7151482	1	7151482	0.0537108
NC_015867.2_3408198	1	3408198	0.0538316
NC_015867.2_19293769	1	19293769	0.0540654
NC_015867.2_3675195	1	3675195	0.0540723
NC_015867.2_14227597	1	14227597	0.0545408
NC_015867.2_3453350	1	3453350	0.0547189
NC_015867.2_3453367	1	3453367	0.0547189
NC_015867.2_3461876	1	3461876	0.0547189
NC_015867.2_3465643	1	3465643	0.0547189
NC_015867.2_3473945	1	3473945	0.0547189
NC_015867.2_3477052	1	3477052	0.0547189
NC_015867.2_3477955	1	3477955	0.0547189
NC_015867.2_28216890	1	28216890	0.0547314
NC_015867.2_27745336	1	27745336	0.0548069
NC_015867.2_27747024	1	27747024	0.0548069
NC_015867.2_27799619	1	27799619	0.0548069
NC_015867.2_27810757	1	27810757	0.0548069
NC_015867.2_27816443	1	27816443	0.0548069
NC_015867.2_25259259	1	25259259	0.0550425
NC_015867.2_25266683	1	25266683	0.0550425
NC_015867.2_3493024	1	3493024	0.055119
NC_015867.2_3499180	1	3499180	0.055119
NC_015867.2_27651238	1	27651238	0.0556976
NC_015867.2_27657063	1	27657063	0.0556976
NC_015867.2_27657731	1	27657731	0.0556976
NC_015867.2_27661715	1	27661715	0.0556976
NC_015867.2_27661719	1	27661719	0.0556976
NC_015867.2_27678134	1	27678134	0.0556976
NC_015867.2_27680763	1	27680763	0.0556976
NC_015867.2_30150587	1	30150587	0.0558127
NC_015867.2_30163636	1	30163636	0.0558127
NC_015867.2_30286263	1	30286263	0.0558127
NC_015867.2_30299821	1	30299821	0.0558127
NC_015867.2_30306701	1	30306701	0.0558127
NC_015867.2_30342820	1	30342820	0.0558127
NC_015867.2_30350189	1	30350189	0.0558127
NC_015867.2_30357177	1	30357177	0.0558127
NC_015867.2_30367625	1	30367625	0.0558127
NC_015867.2_30387945	1	30387945	0.0558127
NC_015867.2_30388355	1	30388355	0.0558127
NC_015867.2_30388529	1	30388529	0.0558127
NC_015867.2_30432002	1	30432002	0.0558127
NC_015867.2_30436395	1	30436395	0.0558127
NC_015867.2_30436743	1	30436743	0.0558127
NC_015867.2_30468565	1	30468565	0.0558127
NC_015867.2_30478884	1	30478884	0.0558127
NC_015867.2_30486546	1	30486546	0.0558127
NC_015867.2_30491208	1	30491208	0.0558127
NC_015867.2_30491653	1	30491653	0.0558127
NC_015867.2_30492076	1	30492076	0.0558127
NC_015867.2_30492199	1	30492199	0.0558127
NC_015867.2_30493917	1	30493917	0.0558127
NC_015867.2_30514062	1	30514062	0.0558127
NC_015867.2_30538025	1	30538025	0.0558127
NC_015867.2_30551843	1	30551843	0.0558127
NC_015867.2_30555134	1	30555134	0.0558127
NC_015867.2_30556772	1	30556772	0.0558127
NC_015867.2_19587521	1	19587521	0.0559383
NC_015867.2_27714507	1	27714507	0.0559953
NC_015867.2_27745660	1	27745660	0.0559953
NC_015867.2_27834825	1	27834825	0.0562715
NC_015867.2_25274804	1	25274804	0.056683
NC_015867.2_28052333	1	28052333	0.0569881
NC_015867.2_27719288	1	27719288	0.0570811
NC_015867.2_7130903	1	7130903	0.0572619
NC_015867.2_7153966	1	7153966	0.0572619
NC_015867.2_7178071	1	7178071	0.0572619
NC_015867.2_7178275	1	7178275	0.0572619
NC_015867.2_7181950	1	7181950	0.0572619
NC_015867.2_7233529	1	7233529	0.0572619
NC_015867.2_7269764	1	7269764	0.0572619
NC_015867.2_7551703	1	7551703	0.0572619
NC_015867.2_7616611	1	7616611	0.0572619
NC_015867.2_3673228	1	3673228	0.0572677
NC_015867.2_3675063	1	3675063	0.0572677
NC_015867.2_3684085	1	3684085	0.0572677
NC_015867.2_3684993	1	3684993	0.0572677
NC_015867.2_3686699	1	3686699	0.0572677
NC_015867.2_3687842	1	3687842	0.0572677
NC_015867.2_3690075	1	3690075	0.0572677
NC_015867.2_3690188	1	3690188	0.0572677
NC_015867.2_3690192	1	3690192	0.0572677
NC_015867.2_3690336	1	3690336	0.0572677
NC_015867.2_3693433	1	3693433	0.0572677
NC_015867.2_3512782	1	3512782	0.0575555
NC_015867.2_659536	1	659536	0.0575731
NC_015867.2_659557	1	659557	0.0575731
NC_015867.2_3784333	1	3784333	0.0580778
NC_015867.2_27743717	1	27743717	0.0583305
NC_015867.2_27823713	1	27823713	0.0583305
NC_015867.2_27829955	1	27829955	0.0583305
NC_015867.2_27829959	1	27829959	0.0583305
NC_015867.2_27832100	1	27832100	0.0583305
NC_015867.2_27833822	1	27833822	0.0583305
NC_015867.2_27833932	1	27833932	0.0583305
NC_015867.2_27974716	1	27974716	0.0583305
NC_015867.2_27975556	1	27975556	0.0583305
NC_015867.2_27976071	1	27976071	0.0583305
NC_015867.2_27976648	1	27976648	0.0583305
NC_015867.2_27976696	1	27976696	0.0583305
NC_015867.2_27980335	1	27980335	0.0583305
NC_015867.2_27980422	1	27980422	0.0583305
NC_015867.2_27981144	1	27981144	0.0583305
NC_015867.2_27981314	1	27981314	0.0583305
NC_015867.2_27981322	1	27981322	0.0583305
NC_015867.2_27981681	1	27981681	0.0583305
NC_015867.2_27981925	1	27981925	0.0583305
NC_015867.2_27982582	1	27982582	0.0583305
NC_015867.2_27982643	1	27982643	0.0583305
NC_015867.2_27983226	1	27983226	0.0583305
NC_015867.2_27983240	1	27983240	0.0583305
NC_015867.2_27986369	1	27986369	0.0583305
NC_015867.2_28051508	1	28051508	0.0583305
NC_015867.2_28052284	1	28052284	0.0583305
NC_015867.2_28053872	1	28053872	0.0583305
NC_015867.2_28054272	1	28054272	0.0583305
NC_015867.2_28055002	1	28055002	0.0583305
NC_015867.2_28055454	1	28055454	0.0583305
NC_015867.2_28056709	1	28056709	0.0583305
NC_015867.2_28056722	1	28056722	0.0583305
NC_015867.2_28057348	1	28057348	0.0583305
NC_015867.2_28058389	1	28058389	0.0583305
NC_015867.2_28058533	1	28058533	0.0583305
NC_015867.2_28058552	1	28058552	0.0583305
NC_015867.2_28058919	1	28058919	0.0583305
NC_015867.2_28058966	1	28058966	0.0583305
NC_015867.2_28059397	1	28059397	0.0583305
NC_015867.2_28059628	1	28059628	0.0583305
NC_015867.2_28059935	1	28059935	0.0583305
NC_015867.2_28059967	1	28059967	0.0583305
NC_015867.2_28060166	1	28060166	0.0583305
NC_015867.2_28060202	1	28060202	0.0583305
NC_015867.2_28060240	1	28060240	0.0583305
NC_015867.2_28060367	1	28060367	0.0583305
NC_015867.2_28060629	1	28060629	0.0583305
NC_015867.2_28060646	1	28060646	0.0583305
NC_015867.2_28061256	1	28061256	0.0583305
NC_015867.2_28061494	1	28061494	0.0583305
NC_015867.2_28061499	1	28061499	0.0583305
NC_015867.2_28062139	1	28062139	0.0583305
NC_015867.2_28062758	1	28062758	0.0583305
NC_015867.2_28065836	1	28065836	0.0583305
NC_015867.2_28066369	1	28066369	0.0583305
NC_015867.2_28067521	1	28067521	0.0583305
NC_015867.2_28067551	1	28067551	0.0583305
NC_015867.2_28067845	1	28067845	0.0583305
NC_015867.2_28068013	1	28068013	0.0583305
NC_015867.2_28068028	1	28068028	0.0583305
NC_015867.2_28068467	1	28068467	0.0583305
NC_015867.2_28069297	1	28069297	0.0583305
NC_015867.2_28069926	1	28069926	0.0583305
NC_015867.2_28072063	1	28072063	0.0583305
NC_015867.2_28072265	1	28072265	0.0583305
NC_015867.2_28073083	1	28073083	0.0583305
NC_015867.2_27299750	1	27299750	0.0584796
NC_015867.2_28301787	1	28301787	0.058544
NC_015867.2_28317560	1	28317560	0.058544
NC_015867.2_7447135	1	7447135	0.0587335
NC_015867.2_659545	1	659545	0.0591214
NC_015867.2_642132	1	642132	0.0592557
NC_015867.2_18866510	1	18866510	0.0592629
NC_015867.2_19310227	1	19310227	0.0592629
NC_015867.2_19310228	1	19310228	0.0592629
NC_015867.2_650674	1	650674	0.0594085
NC_015867.2_7018807	1	7018807	0.0597019
NC_015867.2_25172802	1	25172802	0.0597034
NC_015867.2_27624390	1	27624390	0.0597537
NC_015867.2_27631239	1	27631239	0.0597537
NC_015867.2_27631399	1	27631399	0.0597537
NC_015867.2_27634511	1	27634511	0.0597537
NC_015867.2_27635128	1	27635128	0.0597537
NC_015867.2_27635218	1	27635218	0.0597537
NC_015867.2_27635811	1	27635811	0.0597537
NC_015867.2_27637542	1	27637542	0.0597537
NC_015867.2_27640403	1	27640403	0.0597537
NC_015867.2_27635355	1	27635355	0.0601578
NC_015867.2_27649829	1	27649829	0.0601578
NC_015867.2_27655085	1	27655085	0.0601578
NC_015867.2_27655371	1	27655371	0.0601578
NC_015867.2_27662633	1	27662633	0.0601578
NC_015867.2_27677456	1	27677456	0.0601578
NC_015867.2_596402	1	596402	0.0603343
NC_015867.2_19617499	1	19617499	0.0606303
NC_015867.2_9437490	1	9437490	0.0607293
NC_015867.2_3746767	1	3746767	0.0608714
NC_015867.2_3750142	1	3750142	0.0608714
NC_015867.2_3829866	1	3829866	0.0608714
NC_015867.2_3838470	1	3838470	0.0608714
NC_015867.2_3519889	1	3519889	0.0609585
NC_015867.2_3528197	1	3528197	0.0609585
NC_015867.2_3528463	1	3528463	0.0609585
NC_015867.2_3528500	1	3528500	0.0609585
NC_015867.2_3530044	1	3530044	0.0609585
NC_015867.2_3534090	1	3534090	0.0609585
NC_015867.2_3534168	1	3534168	0.0609585
NC_015867.2_3534577	1	3534577	0.0609585
NC_015867.2_3534839	1	3534839	0.0609585
NC_015867.2_30556858	1	30556858	0.0612831
NC_015867.2_19279868	1	19279868	0.0619271
NC_015867.2_7253341	1	7253341	0.0624849
NC_015867.2_3634766	1	3634766	0.062874
NC_015867.2_3646664	1	3646664	0.062874
NC_015867.2_19871883	1	19871883	0.0629237
NC_015867.2_9445309	1	9445309	0.0633294
NC_015867.2_9450143	1	9450143	0.0633294
NC_015867.2_7623980	1	7623980	0.0636318
NC_015867.2_3492506	1	3492506	0.0637672
NC_015867.2_29730808	1	29730808	0.0637781
NC_015867.2_23037782	1	23037782	0.0640685
NC_015867.2_3896090	1	3896090	0.0641293
NC_015867.2_19491306	1	19491306	0.0643127
NC_015867.2_7032830	1	7032830	0.0647201
NC_015867.2_3739784	1	3739784	0.064915
NC_015867.2_3746934	1	3746934	0.064915
NC_015867.2_3747768	1	3747768	0.064915
NC_015867.2_3750810	1	3750810	0.064915
NC_015867.2_3795513	1	3795513	0.064915
NC_015867.2_3844301	1	3844301	0.064915
NC_015867.2_26264879	1	26264879	0.0650776
NC_015867.2_3425773	1	3425773	0.0655967
NC_015867.2_7048437	1	7048437	0.0658522
NC_015867.2_7048674	1	7048674	0.0658522
NC_015867.2_7048783	1	7048783	0.0658522
NC_015867.2_7067002	1	7067002	0.0658522
NC_015867.2_7075122	1	7075122	0.0658522
NC_015867.2_7079650	1	7079650	0.0658522
NC_015867.2_7079665	1	7079665	0.0658522
NC_015867.2_7081035	1	7081035	0.0658522
NC_015867.2_7082555	1	7082555	0.0658522
NC_015867.2_7083149	1	7083149	0.0658522
NC_015867.2_7096136	1	7096136	0.0658522
NC_015867.2_7097938	1	7097938	0.0658522
NC_015867.2_7101041	1	7101041	0.0658522
NC_015867.2_7104698	1	7104698	0.0658522
NC_015867.2_7104865	1	7104865	0.0658522
NC_015867.2_7110831	1	7110831	0.0658522
NC_015867.2_7129343	1	7129343	0.0658522
NC_015867.2_7132715	1	7132715	0.0658522
NC_015867.2_7134458	1	7134458	0.0658522
NC_015867.2_7134635	1	7134635	0.0658522
NC_015867.2_7135647	1	7135647	0.0658522
NC_015867.2_7142746	1	7142746	0.0658522
NC_015867.2_7142775	1	7142775	0.0658522
NC_015867.2_7145386	1	7145386	0.0658522
NC_015867.2_7151858	1	7151858	0.0658522
NC_015867.2_7157116	1	7157116	0.0658522
NC_015867.2_7157224	1	7157224	0.0658522
NC_015867.2_7160157	1	7160157	0.0658522
NC_015867.2_7162921	1	7162921	0.0658522
NC_015867.2_7163847	1	7163847	0.0658522
NC_015867.2_7165917	1	7165917	0.0658522
NC_015867.2_7166679	1	7166679	0.0658522
NC_015867.2_7168063	1	7168063	0.0658522
NC_015867.2_7170026	1	7170026	0.0658522
NC_015867.2_7170223	1	7170223	0.0658522
NC_015867.2_7173996	1	7173996	0.0658522
NC_015867.2_7175631	1	7175631	0.0658522
NC_015867.2_7187008	1	7187008	0.0658522
NC_015867.2_7193878	1	7193878	0.0658522
NC_015867.2_7194274	1	7194274	0.0658522
NC_015867.2_7231304	1	7231304	0.0658522
NC_015867.2_7232696	1	7232696	0.0658522
NC_015867.2_7238748	1	7238748	0.0658522
NC_015867.2_7250138	1	7250138	0.0658522
NC_015867.2_7259405	1	7259405	0.0658522
NC_015867.2_7278453	1	7278453	0.0658522
NC_015867.2_7314601	1	7314601	0.0658522
NC_015867.2_7349253	1	7349253	0.0658522
NC_015867.2_7370167	1	7370167	0.0658522
NC_015867.2_7370842	1	7370842	0.0658522
NC_015867.2_7373708	1	7373708	0.0658522
NC_015867.2_7377000	1	7377000	0.0658522
NC_015867.2_7381332	1	7381332	0.0658522
NC_015867.2_7385457	1	7385457	0.0658522
NC_015867.2_7389148	1	7389148	0.0658522
NC_015867.2_7408573	1	7408573	0.0658522
NC_015867.2_7421065	1	7421065	0.0658522
NC_015867.2_7445961	1	7445961	0.0658522
NC_015867.2_7445970	1	7445970	0.0658522
NC_015867.2_7458600	1	7458600	0.0658522
NC_015867.2_7464649	1	7464649	0.0658522
NC_015867.2_7465600	1	7465600	0.0658522
NC_015867.2_7469077	1	7469077	0.0658522
NC_015867.2_7473496	1	7473496	0.0658522
[truncated: 92,658 more rows]

## Sheet: Description
Header	Description
SNP	SNP idenifier
Chromosome	Reference chromosome
Position	SNP position
P	P-value
