# Supplementary material for: Genomics of sex allocation in the parasitoid wasp Nasonia vitripennis
Source: BMC Genomics. 2020 Jul 20;21:499. doi: 10.1186/s12864-020-06904-4 (PMC7372847; doi:10.1186/s12864-020-06904-4)
Supplement: Supplementary file 4 — Additional file 4: Supplementary Table 4. Linkage disequilibrium (r2) between 18 SNPs significantly associated with sex ratio in the 25 NVGRP lines. Data in SupplementaryTable4_r2_Matrix. [file 12864_2020_6904_MOESM4_ESM.xlsx]

## Sheet: r2 matrix
Supplementary Table 4 Linkage between significant SNPs (r2)
	NC_015867.2_30565627	NC_015867.2_30570243	NC_015867.2_30593991	NC_015867.2_30596018	NC_015867.2_30598225	NC_015867.2_30602783	NC_015867.2_30602789	NC_015867.2_30604770	NC_015867.2_30606952	NC_015867.2_30607468	NC_015867.2_30608905	NC_015867.2_30608907	NC_015867.2_30610368	NC_015867.2_30612505	NC_015867.2_30643961	NC_015867.2_30670045	NC_015867.2_30682477	NC_015867.2_31141049
NC_015867.2_30565627	1
NC_015867.2_30570243	1	1
NC_015867.2_30593991	0.908815	0.908815	1
NC_015867.2_30596018	0.909226	0.909226	1	1
NC_015867.2_30598225	0.909226	0.909226	1	1	1
NC_015867.2_30602783	0.909226	0.909226	1	1	1	1
NC_015867.2_30602789	0.909226	0.909226	1	1	1	1	1
NC_015867.2_30604770	0.908815	0.908815	1	1	1	1	1	1
NC_015867.2_30606952	0.908815	0.908815	1	1	1	1	1	1	1
NC_015867.2_30607468	0.908815	0.908815	1	1	1	1	1	1	1	1
NC_015867.2_30608905	0.908815	0.908815	1	1	1	1	1	1	1	1	1
NC_015867.2_30608907	0.908815	0.908815	1	1	1	1	1	1	1	1	1	1
NC_015867.2_30610368	0.908815	0.908815	1	1	1	1	1	1	1	1	1	1	1
NC_015867.2_30612505	0.908815	0.908815	1	1	1	1	1	1	1	1	1	1	1	1
NC_015867.2_30643961	0.908815	0.908815	1	1	1	1	1	1	1	1	1	1	1	1	1
NC_015867.2_30670045	0.908815	0.908815	1	1	1	1	1	1	1	1	1	1	1	1	1	1
NC_015867.2_30682477	0.908815	0.908815	1	1	1	1	1	1	1	1	1	1	1	1	1	1	1
NC_015867.2_31141049	0.822157	0.822157	0.909226	0.909621	0.909621	0.904239	0.904239	0.903846	0.903846	0.903846	0.909226	0.909226	0.903846	0.903846	0.903846	0.903846	0.903846	1
Legend	r2	0	0.1	0.2	0.3	0.4	0.5	0.6	0.7	0.8	0.9	1
